# Supplementary material for: Crystal structure of 4,4′-(ethene-1,2-di­yl)dipyridinium bis­(3-carb­oxy­benzene­sulfonate)
Source: Acta Crystallogr Sect E Struct Rep Online. 2014 Oct 18;70(Pt 11):o1170. doi: 10.1107/S1600536814022673 (PMC4257284; doi:10.1107/S1600536814022673)
Supplement: Supplementary file 1 [file e-70-o1170-sup1.cif]

##############################################################################
#                                                                            #
# This CIF contains the data in a paper accepted for publication in          #
# Acta Crystallographica Section E. It conforms to the requirements of       #
# Notes for Authors for Acta Crystallographica Section E, and has been       #
# peer reviewed under the auspices of the IUCr Commission on Journals.       #
#                                                                            #
# Full details of the Crystallographic Information File format               #
# are given in the paper "The Crystallographic Information File (CIF):       #
# a New Standard Archive File for Crystallography" by S. R. Hall, F. H.      #
# Allen and I. D. Brown [Acta Cryst. (1991), A47, 655-685].                  #
#                                                                            #
# The current version of the core CIF dictionary is obtainable from          #
# ftp://ftp.iucr.org/pub/cif_core.dic.                                       #
#                                                                            #
# Software is freely available for graphical display of the structure(s)     #
# in this CIF. For information consult the CIF software page                 #
# http://www.iucr.org/resources/cif/software.                                #
#                                                                            #
# This file may be used for bona fide research purposes within the           #
# scientific community so long as proper attribution is given to the journal # 
# article from which it was obtained.                                        #
#                                                                            #
##############################################################################
data_I
_database_code_depnum_ccdc_archive 'CCDC 1029402'
_audit_creation_method     SHELXL-97
_chemical_name_systematic
;
4,4'-(Ethene-1,2-diyl)dipyridinium bis(3-carboxybenzenesulfonate)
;
_chemical_name_common     ?
_chemical_formula_moiety     'C12 H12 N2 2+, 2(C7 H5 O5 S -)'
_chemical_formula_sum     'C26 H22 N2 O10 S2'
_chemical_formula_iupac     'C12 H12 N2 2+, 2C7 H5 O5 S -'
_chemical_formula_weight     586.58
_chemical_melting_point     ?
_symmetry_cell_setting     triclinic
_symmetry_space_group_name_H-M     'P -1'
_symmetry_space_group_name_Hall     '-P 1'
loop_
    _symmetry_equiv_pos_as_xyz
    'x, y, z'
    '-x, -y, -z'
_cell_length_a     7.4573(5)
_cell_length_b     7.8381(6)
_cell_length_c     11.3111(9)
_cell_angle_alpha     85.525(6)
_cell_angle_beta     86.634(6)
_cell_angle_gamma     69.545(7)
_cell_volume     617.22(8)
_cell_formula_units_Z     1
_cell_measurement_reflns_used     1621
_cell_measurement_theta_min     3.25
_cell_measurement_theta_max     29.36
_cell_measurement_temperature     170.1(2)
_exptl_crystal_description     'plate'
_exptl_crystal_colour     'yellow'
_exptl_crystal_size_max     0.43
_exptl_crystal_size_mid     0.29
_exptl_crystal_size_min     0.18
_exptl_crystal_density_diffrn     1.578
_exptl_crystal_density_meas     ?
_exptl_crystal_density_method     'not measured'
_exptl_crystal_F_000     304
_exptl_absorpt_coefficient_mu     0.282
_exptl_absorpt_correction_type     multi-scan
_exptl_absorpt_process_details
;
(CrysAlis PRO; Oxford Diffraction, 2009)
;
_exptl_absorpt_correction_T_min     0.8883
_exptl_absorpt_correction_T_max     0.9510
_exptl_special_details
;
Absorption correction: CrysAlisPro, Oxford Diffraction Ltd.,
Version 1.171.33.53 (release 17-11-2009 CrysAlis171 .NET)
(compiled Nov 17 2009,16:58:22)
Empirical absorption correction using spherical harmonics,
 implemented in SCALE3 ABSPACK scaling algorithm.
;
_diffrn_ambient_temperature     170.1(2)
_diffrn_radiation_type     MoK\a
_diffrn_radiation_wavelength     0.71073
_diffrn_radiation_source     'fine-focus sealed tube'
_diffrn_radiation_monochromator     graphite
_diffrn_measurement_device_type
                         'Oxford Diffraction Xcalibur (Atlas, Gemini Ultra CCD)'
_diffrn_measurement_method     '\w scans'
_diffrn_detector_area_resol_mean     .
_diffrn_reflns_number     3834
_diffrn_reflns_av_R_equivalents     0.0254
_diffrn_reflns_av_sigmaI/netI     0.0388
_diffrn_reflns_theta_min     3.26
_diffrn_reflns_theta_max     25.09
_diffrn_reflns_theta_full     25.09
_diffrn_measured_fraction_theta_max     0.997
_diffrn_measured_fraction_theta_full     0.997
_diffrn_reflns_limit_h_min     -8
_diffrn_reflns_limit_h_max     8
_diffrn_reflns_limit_k_min     -8
_diffrn_reflns_limit_k_max     9
_diffrn_reflns_limit_l_min     -13
_diffrn_reflns_limit_l_max     11
_diffrn_standards_number     0
_diffrn_standards_interval_count     0
_diffrn_standards_interval_time     .
_diffrn_standards_decay_%     0
_refine_special_details
;
Refinement of <i>F</i>^2^ against ALL reflections. The weighted <i>R</i>-factor
<i>wR</i> and goodness of fit <i>S</i> are based on <i>F</i>^2^, conventional
<i>R</i>-factors <i>R</i> are based on <i>F</i>, with <i>F</i> set to zero for
negative <i>F</i>^2^. The threshold expression of <i>F</i>^2^ >
\s(<i>F</i>^2^) is used only for calculating <i>R</i>-factors(gt) <i>etc</i>.
and is not relevant to the choice of reflections for refinement.
<i>R</i>-factors based on <i>F</i>^2^ are statistically about twice as large
as those based on <i>F</i>, and <i>R</i>- factors based on ALL data will be
even larger.
;
_reflns_number_total     2182
_reflns_number_gt     1899
_reflns_threshold_expression     I>2\s(I)
_refine_ls_structure_factor_coef     Fsqd
_refine_ls_matrix_type     full
_refine_ls_R_factor_all     0.0427
_refine_ls_R_factor_gt     0.0356
_refine_ls_wR_factor_gt     0.0880
_refine_ls_wR_factor_ref     0.0955
_refine_ls_goodness_of_fit_ref     0.982
_refine_ls_restrained_S_all     0.982
_refine_ls_number_reflns     2182
_refine_ls_number_parameters     187
_refine_ls_number_restraints     2
_refine_ls_hydrogen_treatment     mixed
_refine_ls_weighting_scheme     calc
_refine_ls_weighting_details
         'calc w=1/[\s^2^(Fo^2^)+(0.0444P)^2^+0.4291P] where P=(Fo^2^+2Fc^2^)/3'
_atom_sites_solution_hydrogens     geom
_atom_sites_solution_primary     direct
_atom_sites_solution_secondary     difmap
_refine_ls_shift/su_max     0.001
_refine_ls_shift/su_mean     0.000
_refine_diff_density_max     0.244
_refine_diff_density_min     -0.417
_refine_ls_extinction_method     none
_refine_ls_extinction_coef     ?
loop_
    _atom_type_symbol
    _atom_type_description
    _atom_type_scat_dispersion_real
    _atom_type_scat_dispersion_imag
    _atom_type_scat_source
    'C' 'C' 0.0033 0.0016
                         'International Tables Vol C Tables 4.2.6.8 and 6.1.1.4'
    'H' 'H' 0.0000 0.0000
                         'International Tables Vol C Tables 4.2.6.8 and 6.1.1.4'
    'N' 'N' 0.0061 0.0033
                         'International Tables Vol C Tables 4.2.6.8 and 6.1.1.4'
    'O' 'O' 0.0106 0.0060
                         'International Tables Vol C Tables 4.2.6.8 and 6.1.1.4'
    'S' 'S' 0.1246 0.1234
                         'International Tables Vol C Tables 4.2.6.8 and 6.1.1.4'
_computing_data_collection
;
CrysAlis PRO (Oxford Diffraction, 2009)
;
_computing_cell_refinement
;
CrysAlis PRO (Oxford Diffraction, 2009)
;
_computing_data_reduction
;
CrysAlis PRO (Oxford Diffraction, 2009)
;
_computing_structure_solution
;
SHELXS97 (Sheldrick, 2008)
;
_computing_structure_refinement
;
SHELXL97 (Sheldrick, 2008)
;
_computing_molecular_graphics
;
ORTEP-3 for Windows (Farrugia, 2012)
;
_computing_publication_material
;
WinGX (Farrugia, 2012)
;
loop_
    _atom_site_type_symbol
    _atom_site_label
    _atom_site_fract_x
    _atom_site_fract_y
    _atom_site_fract_z
    _atom_site_U_iso_or_equiv
    _atom_site_adp_type
    _atom_site_calc_flag
    _atom_site_refinement_flags
    _atom_site_occupancy
    _atom_site_symmetry_multiplicity
    _atom_site_disorder_assembly
    _atom_site_disorder_group
    S S1 0.19563(7) 1.18509(7) 0.82396(4) 0.02058(17) Uani d . 1 1 . .
    N N1 1.2183(2) 0.1796(3) 0.13817(15) 0.0249(4) Uani d D 1 1 . .
    H H1A 1.254(5) 0.198(5) 0.0693(13) 0.080 Uiso d D 1 1 . .
    O O1 0.3295(2) 1.2088(2) 0.90567(12) 0.0262(3) Uani d . 1 1 . .
    O O2 0.0064(2) 1.2254(2) 0.87794(13) 0.0297(4) Uani d . 1 1 . .
    O O3 0.1989(2) 1.2820(2) 0.70976(13) 0.0309(4) Uani d . 1 1 . .
    O O4 0.6933(2) 0.4749(2) 0.56362(13) 0.0313(4) Uani d . 1 1 . .
    O O5 0.5777(2) 0.7626(2) 0.48846(14) 0.0339(4) Uani d D 1 1 . .
    H H5A 0.656(4) 0.725(5) 0.430(2) 0.080 Uiso d D 1 1 . .
    C C1 0.2852(3) 0.9481(3) 0.79837(17) 0.0197(4) Uani d . 1 1 . .
    C C2 0.2567(3) 0.8244(3) 0.88595(18) 0.0242(5) Uani d . 1 1 . .
    H H2 0.1840 0.8660 0.9543 0.029 Uiso calc R 1 1 . .
    C C3 0.3371(3) 0.6395(3) 0.87079(19) 0.0271(5) Uani d . 1 1 . .
    H H3 0.3179 0.5567 0.9291 0.032 Uiso calc R 1 1 . .
    C C4 0.4461(3) 0.5766(3) 0.76930(19) 0.0258(5) Uani d . 1 1 . .
    H H4 0.5019 0.4519 0.7603 0.031 Uiso calc R 1 1 . .
    C C5 0.4716(3) 0.7008(3) 0.68091(17) 0.0206(4) Uani d . 1 1 . .
    C C6 0.3908(3) 0.8874(3) 0.69538(17) 0.0196(4) Uani d . 1 1 . .
    H H6 0.4076 0.9706 0.6364 0.024 Uiso calc R 1 1 . .
    C C7 0.5925(3) 0.6311(3) 0.57261(18) 0.0231(5) Uani d . 1 1 . .
    C C8 1.0500(3) 0.2889(3) 0.31413(18) 0.0246(5) Uani d . 1 1 . .
    H H8 0.9812 0.3866 0.3592 0.029 Uiso calc R 1 1 . .
    C C9 1.0830(3) 0.1109(3) 0.36022(17) 0.0204(4) Uani d . 1 1 . .
    C C10 1.1909(3) -0.0318(3) 0.29100(18) 0.0233(5) Uani d . 1 1 . .
    H H10 1.2187 -0.1522 0.3200 0.028 Uiso calc R 1 1 . .
    C C11 1.2553(3) 0.0070(3) 0.18050(18) 0.0255(5) Uani d . 1 1 . .
    H H11 1.3260 -0.0879 0.1338 0.031 Uiso calc R 1 1 . .
    C C12 1.1187(3) 0.3205(3) 0.20264(19) 0.0269(5) Uani d . 1 1 . .
    H H12 1.0961 0.4394 0.1719 0.032 Uiso calc R 1 1 . .
    C C13 1.0020(3) 0.0799(3) 0.47750(18) 0.0228(4) Uani d . 1 1 . .
    H H13 0.9494 0.1797 0.5238 0.027 Uiso calc R 1 1 . .
loop_
    _atom_site_aniso_label
    _atom_site_aniso_U_11
    _atom_site_aniso_U_22
    _atom_site_aniso_U_33
    _atom_site_aniso_U_12
    _atom_site_aniso_U_13
    _atom_site_aniso_U_23
    S1 0.0253(3) 0.0180(3) 0.0175(3) -0.0069(2) 0.00549(19) -0.0025(2)
    N1 0.0229(9) 0.0334(11) 0.0187(9) -0.0105(8) 0.0001(7) -0.0006(8)
    O1 0.0315(8) 0.0256(8) 0.0249(8) -0.0138(6) 0.0056(6) -0.0080(6)
    O2 0.0277(8) 0.0274(9) 0.0327(9) -0.0085(7) 0.0088(6) -0.0058(7)
    O3 0.0460(9) 0.0195(8) 0.0206(8) -0.0048(7) 0.0085(6) -0.0004(6)
    O4 0.0364(9) 0.0205(8) 0.0320(9) -0.0030(7) 0.0022(6) -0.0070(7)
    O5 0.0473(10) 0.0223(8) 0.0260(9) -0.0066(7) 0.0134(7) -0.0033(7)
    C1 0.0201(10) 0.0190(10) 0.0202(10) -0.0071(8) -0.0011(7) -0.0009(8)
    C2 0.0275(11) 0.0283(12) 0.0199(11) -0.0139(9) 0.0025(8) -0.0023(9)
    C3 0.0338(12) 0.0255(12) 0.0248(11) -0.0153(9) 0.0001(9) 0.0047(9)
    C4 0.0311(12) 0.0181(11) 0.0291(12) -0.0094(9) -0.0012(9) -0.0030(9)
    C5 0.0199(10) 0.0221(11) 0.0211(11) -0.0084(8) -0.0025(8) -0.0025(8)
    C6 0.0224(10) 0.0199(11) 0.0180(10) -0.0091(8) 0.0004(8) -0.0008(8)
    C7 0.0259(11) 0.0218(11) 0.0232(11) -0.0098(9) -0.0007(8) -0.0042(9)
    C8 0.0271(11) 0.0228(11) 0.0222(11) -0.0063(9) 0.0012(8) -0.0042(9)
    C9 0.0177(10) 0.0222(11) 0.0205(10) -0.0056(8) -0.0024(7) -0.0029(8)
    C10 0.0233(11) 0.0215(11) 0.0235(11) -0.0059(8) 0.0016(8) -0.0027(9)
    C11 0.0226(11) 0.0289(12) 0.0238(11) -0.0067(9) 0.0013(8) -0.0074(9)
    C12 0.0269(11) 0.0253(12) 0.0282(12) -0.0089(9) -0.0030(9) 0.0015(9)
    C13 0.0240(11) 0.0213(10) 0.0212(11) -0.0048(8) 0.0025(8) -0.0060(8)
_geom_special_details
;
All e.s.d.'s (except the e.s.d. in the dihedral angle between two l.s. planes)
are estimated using the full covariance matrix. The cell e.s.d.'s are taken
into account individually in the estimation of e.s.d.'s in distances, angles
and torsion angles; correlations between e.s.d.'s in cell parameters are only
used when they are defined by crystal symmetry. An approximate (isotropic)
treatment of cell e.s.d.'s is used for estimating e.s.d.'s involving l.s.
planes.
;
loop_
    _geom_bond_atom_site_label_1
    _geom_bond_atom_site_label_2
    _geom_bond_site_symmetry_2
    _geom_bond_distance
    _geom_bond_publ_flag
    S1 O2 . 1.4426(15) n
    S1 O3 . 1.4499(15) n
    S1 O1 . 1.4664(15) n
    S1 C1 . 1.781(2) ?
    N1 C11 . 1.338(3) ?
    N1 C12 . 1.339(3) ?
    N1 H1A . 0.827(10) n
    O4 C7 . 1.200(3) n
    O5 C7 . 1.327(3) n
    O5 H5A . 0.855(10) n
    C1 C6 . 1.386(3) ?
    C1 C2 . 1.392(3) ?
    C2 C3 . 1.381(3) ?
    C2 H2 . 0.9300 ?
    C3 C4 . 1.386(3) ?
    C3 H3 . 0.9300 ?
    C4 C5 . 1.392(3) ?
    C4 H4 . 0.9300 ?
    C5 C6 . 1.393(3) ?
    C5 C7 . 1.497(3) ?
    C6 H6 . 0.9300 ?
    C8 C12 . 1.370(3) n
    C8 C9 . 1.392(3) n
    C8 H8 . 0.9300 ?
    C9 C10 . 1.395(3) n
    C9 C13 . 1.464(3) n
    C10 C11 . 1.363(3) n
    C10 H10 . 0.9300 ?
    C11 H11 . 0.9300 ?
    C12 H12 . 0.9300 ?
    C13 C13 2_756 1.324(4) n
    C13 H13 . 0.9300 ?
loop_
    _geom_angle_atom_site_label_1
    _geom_angle_atom_site_label_2
    _geom_angle_atom_site_label_3
    _geom_angle_site_symmetry_1
    _geom_angle_site_symmetry_3
    _geom_angle
    _geom_angle_publ_flag
    O2 S1 O3 . . 113.77(9) n
    O2 S1 O1 . . 111.53(9) n
    O3 S1 O1 . . 112.10(9) n
    O2 S1 C1 . . 107.31(9) ?
    O3 S1 C1 . . 106.65(9) ?
    O1 S1 C1 . . 104.84(9) ?
    C11 N1 C12 . . 121.56(18) n
    C11 N1 H1A . . 118(3) n
    C12 N1 H1A . . 120(3) n
    C7 O5 H5A . . 112(2) n
    C6 C1 C2 . . 120.52(19) ?
    C6 C1 S1 . . 120.31(15) ?
    C2 C1 S1 . . 119.08(15) ?
    C3 C2 C1 . . 119.64(19) ?
    C3 C2 H2 . . 120.2 ?
    C1 C2 H2 . . 120.2 ?
    C2 C3 C4 . . 120.50(19) ?
    C2 C3 H3 . . 119.7 ?
    C4 C3 H3 . . 119.7 ?
    C3 C4 C5 . . 119.72(19) ?
    C3 C4 H4 . . 120.1 ?
    C5 C4 H4 . . 120.1 ?
    C4 C5 C6 . . 120.14(18) ?
    C4 C5 C7 . . 119.23(18) ?
    C6 C5 C7 . . 120.59(18) ?
    C1 C6 C5 . . 119.45(18) ?
    C1 C6 H6 . . 120.3 ?
    C5 C6 H6 . . 120.3 ?
    O4 C7 O5 . . 123.92(19) ?
    O4 C7 C5 . . 123.93(19) ?
    O5 C7 C5 . . 112.14(17) ?
    C12 C8 C9 . . 120.2(2) ?
    C12 C8 H8 . . 119.9 ?
    C9 C8 H8 . . 119.9 ?
    C8 C9 C10 . . 118.08(18) ?
    C8 C9 C13 . . 119.46(18) ?
    C10 C9 C13 . . 122.45(19) ?
    C11 C10 C9 . . 119.4(2) ?
    C11 C10 H10 . . 120.3 ?
    C9 C10 H10 . . 120.3 ?
    N1 C11 C10 . . 121.0(2) ?
    N1 C11 H11 . . 119.5 ?
    C10 C11 H11 . . 119.5 ?
    N1 C12 C8 . . 119.7(2) ?
    N1 C12 H12 . . 120.1 ?
    C8 C12 H12 . . 120.1 ?
    C13 C13 C9 2_756 . 124.8(2) ?
    C13 C13 H13 2_756 . 117.6 ?
    C9 C13 H13 . . 117.6 ?
loop_
    _geom_torsion_atom_site_label_1
    _geom_torsion_atom_site_label_2
    _geom_torsion_atom_site_label_3
    _geom_torsion_atom_site_label_4
    _geom_torsion_site_symmetry_1
    _geom_torsion_site_symmetry_2
    _geom_torsion_site_symmetry_3
    _geom_torsion_site_symmetry_4
    _geom_torsion
    _geom_torsion_publ_flag
    O2 S1 C1 C6 . . . . 140.83(16) ?
    O3 S1 C1 C6 . . . . 18.56(18) ?
    O1 S1 C1 C6 . . . . -100.47(16) ?
    O2 S1 C1 C2 . . . . -42.65(18) ?
    O3 S1 C1 C2 . . . . -164.92(15) ?
    O1 S1 C1 C2 . . . . 76.05(17) ?
    C6 C1 C2 C3 . . . . 1.1(3) ?
    S1 C1 C2 C3 . . . . -175.44(15) ?
    C1 C2 C3 C4 . . . . 0.2(3) ?
    C2 C3 C4 C5 . . . . -1.3(3) ?
    C3 C4 C5 C6 . . . . 1.1(3) ?
    C3 C4 C5 C7 . . . . 178.94(18) ?
    C2 C1 C6 C5 . . . . -1.2(3) ?
    S1 C1 C6 C5 . . . . 175.28(14) ?
    C4 C5 C6 C1 . . . . 0.1(3) ?
    C7 C5 C6 C1 . . . . -177.69(17) ?
    C4 C5 C7 O4 . . . . -11.6(3) ?
    C6 C5 C7 O4 . . . . 166.22(19) ?
    C4 C5 C7 O5 . . . . 169.47(18) ?
    C6 C5 C7 O5 . . . . -12.7(3) ?
    C12 C8 C9 C10 . . . . 1.6(3) ?
    C12 C8 C9 C13 . . . . -177.52(19) ?
    C8 C9 C10 C11 . . . . -1.8(3) ?
    C13 C9 C10 C11 . . . . 177.25(18) ?
    C12 N1 C11 C10 . . . . 0.6(3) ?
    C9 C10 C11 N1 . . . . 0.8(3) ?
    C11 N1 C12 C8 . . . . -0.9(3) ?
    C9 C8 C12 N1 . . . . -0.2(3) ?
    C8 C9 C13 C13 . . . 2_756 169.0(2) ?
    C10 C9 C13 C13 . . . 2_756 -10.1(4) ?
loop_
    _geom_hbond_atom_site_label_D
    _geom_hbond_atom_site_label_H
    _geom_hbond_atom_site_label_A
    _geom_hbond_site_symmetry_A
    _geom_hbond_distance_DH
    _geom_hbond_distance_HA
    _geom_hbond_distance_DA
    _geom_hbond_angle_DHA
    _geom_hbond_publ_flag
    O5 H5A O3 2_676 0.855(10) 1.854(14) 2.683(2) 163(3) yes
    N1 H1A O1 1_644 0.827(10) 1.907(12) 2.727(2) 172(4) yes
data_global
_journal_date_recd_electronic     2014-10-08
_journal_date_accepted     2014-10-15
_journal_name_full     'Acta Crystallographica, Section E'
_journal_year     2014
_journal_volume     70
_journal_issue     11
_journal_page_first     o1170
_journal_page_last     o1170
_journal_paper_category     HO
_journal_paper_doi     10.1107/S1600536814022673
_journal_coeditor_code     HB7296
_publ_contact_author_name     'Long-Guan, Zhu'
_publ_contact_author_address
;
Department of Chemistry,
Zhejiang University,
Hangzhou, Zhejiang 310027,
People's Republic of China
;
_publ_contact_author_email     'chezlg@zju.edu.cn'
_publ_contact_author_fax     '86-571-87951895'
_publ_contact_author_phone     '86-571-87963867'
_publ_section_title
;
Crystal structure of 4,4'-(ethene-1,2-diyl)dipyridinium
bis(3-carboxybenzenesulfonate)
;
loop_
    _publ_author_name
    _publ_author_address
    'Jing Wu'
;
    Department of Chemistry,
    Zhejiang University,
    Hangzhou, Zhejiang 310027,
    People's Republic of China
;
    'Long-Guan Zhu'
;
    Department of Chemistry,
    Zhejiang University,
    Hangzhou, Zhejiang 310027,
    People's Republic of China
;
_publ_section_synopsis     .
