# Supplementary material for: Crystal structure of 4,4′-(ethene-1,2-di­yl)dipyridinium bis­(3-carb­oxy­benzene­sulfonate)
Source: Acta Crystallogr Sect E Struct Rep Online. 2014 Oct 18;70(Pt 11):o1170. doi: 10.1107/S1600536814022673 (PMC4257284; doi:10.1107/S1600536814022673)
Supplement: Supplementary file 2 [file e-70-o1170-Isup2.hkl]

#
# h,k,l, Fc-squared, Fo-squared, sigma(Fo-squared) and status flag
#
data_I
_shelx_title ' 3 in P -1'
_shelx_refln_list_code          4
_shelx_F_calc_maximum      155.36
_exptl_crystal_F_000       304.00
_reflns_d_resolution_high  0.8380
 
loop_
 _symmetry_equiv_pos_as_xyz
 'x, y, z'
 '-x, -y, -z'
 
_cell_length_a     7.4573
_cell_length_b     7.8381
_cell_length_c    11.3111
_cell_angle_alpha  85.525
_cell_angle_beta   86.634
_cell_angle_gamma  69.545
 
_shelx_F_squared_multiplier     1.000
 
loop_
 _refln_index_h
 _refln_index_k
 _refln_index_l
 _refln_F_squared_calc
 _refln_F_squared_meas
 _refln_F_squared_sigma
 _refln_observed_status
   2   0   0      974.11      895.38     20.50 o
   3   0   0       41.03       49.80      4.02 o
   4   0   0      344.37      352.72     13.59 o
   5   0   0      454.75      455.36     29.80 o
   6   0   0       16.89       14.76      3.23 o
   7   0   0        6.92        6.30      2.34 o
   8   0   0       56.35       56.08      7.62 o
  -7   1   0        3.98        6.52      3.04 o
  -6   1   0      194.57      206.98     12.68 o
  -5   1   0      150.69      149.63      7.72 o
  -4   1   0       10.84        4.24      0.45 o
  -3   1   0        0.03        0.73      0.29 o
  -2   1   0       48.85       52.57      2.02 o
   1   1   0      417.79      426.72      9.53 o
   2   1   0     3987.71     3682.63     38.18 o
   3   1   0       93.80       79.18      1.50 o
   4   1   0      940.51      860.47     23.62 o
   5   1   0      262.60      234.69      8.06 o
   6   1   0      425.72      434.11     18.16 o
   7   1   0       90.83       97.57      8.95 o
   8   1   0       29.25       28.80      5.45 o
  -7   2   0      317.19      333.59     18.53 o
  -6   2   0        3.29        0.39      1.52 o
  -5   2   0      243.52      227.08      8.47 o
  -4   2   0       25.16       19.52      1.29 o
  -3   2   0       40.08       36.01      1.76 o
  -2   2   0       13.76       20.21      1.46 o
  -1   2   0        2.26        2.28      0.61 o
   0   2   0     2504.21     2319.33     45.62 o
   1   2   0      733.74      716.35     11.99 o
   2   2   0      121.64      123.94      4.60 o
   3   2   0      490.01      448.55      7.80 o
   4   2   0        0.44        0.30      0.25 o
   5   2   0      417.17      407.35      9.14 o
   6   2   0      101.76      105.63      8.27 o
   7   2   0       33.77       36.53      5.45 o
   8   2   0      280.80      294.70     17.05 o
  -6   3   0       58.81       61.09      7.36 o
  -5   3   0       63.26       59.13      2.69 o
  -4   3   0        3.31        2.04      0.64 o
  -3   3   0        4.09        2.46      0.66 o
  -2   3   0      770.04      776.08     14.27 o
  -1   3   0     2074.94     2095.84     31.12 o
   0   3   0      389.67      319.84     10.97 o
   1   3   0     2052.66     2139.55     44.64 o
   2   3   0       36.70       30.19      1.70 o
   3   3   0       31.77       41.78      1.93 o
   4   3   0      267.10      256.25      6.36 o
   5   3   0      194.47      196.66      4.30 o
   6   3   0        1.98        0.73      0.47 o
   7   3   0      287.76      230.79     27.05 o
   8   3   0       68.86       58.31      7.41 o
  -6   4   0       12.24        7.52      3.03 o
  -5   4   0       14.91       14.96      3.83 o
  -4   4   0      493.78      477.44     16.94 o
  -3   4   0      133.28      142.18      8.02 o
  -2   4   0       25.87       29.19      3.54 o
  -1   4   0      215.17      195.30      9.41 o
   0   4   0      243.03      245.27     10.57 o
   1   4   0      421.36      429.76     14.75 o
   2   4   0      150.31      193.89      6.44 o
   3   4   0      151.98      167.99      4.82 o
   4   4   0        1.07       -0.63      0.68 o
   5   4   0       63.38       67.03      2.97 o
   6   4   0      364.89      362.90      7.74 o
   7   4   0      266.29      270.99      7.93 o
   8   4   0       75.51       74.93      8.53 o
  -5   5   0      122.61      127.76     11.49 o
  -4   5   0       87.05       74.89      5.48 o
  -3   5   0        2.26        4.52      1.84 o
  -2   5   0      477.71      458.24     17.95 o
  -1   5   0      148.58      127.52      5.77 o
   0   5   0      176.98      172.29      6.66 o
   1   5   0       18.02       14.21      2.66 o
   2   5   0      165.14      193.81      7.14 o
   3   5   0      147.48      143.84      4.91 o
   4   5   0        6.50        5.87      1.27 o
   5   5   0      308.89      306.05      8.28 o
   6   5   0        1.29        0.48      0.66 o
   7   5   0        0.05       -0.27      0.64 o
   8   5   0       42.96       46.47      6.90 o
  -4   6   0       39.21       39.39      3.91 o
  -3   6   0       72.16       83.75      7.38 o
  -2   6   0      985.63      930.39     28.65 o
  -1   6   0       79.31       77.16      6.93 o
   0   6   0       66.54       55.56      5.64 o
   1   6   0       17.46       19.50      3.36 o
   2   6   0      150.93      145.94      9.25 o
   3   6   0      214.40      192.29     10.72 o
   4   6   0      216.24      211.00     11.30 o
   5   6   0        2.69        2.34      1.31 o
   6   6   0        1.82        0.75      1.33 o
   7   6   0      175.78      179.99     10.61 o
   8   6   0        0.98        3.24      2.47 o
  -3   7   0      146.85      132.68     10.23 o
  -2   7   0       71.37       83.60      8.05 o
  -1   7   0       10.21        8.96      2.71 o
   0   7   0       34.25       38.93      5.35 o
   1   7   0       15.72       14.50      3.41 o
   2   7   0       60.14       48.76      5.73 o
   3   7   0      137.41      119.55      9.18 o
   4   7   0      210.34      201.36     12.02 o
   5   7   0       18.53       17.91      3.57 o
   6   7   0      436.77      437.23     18.53 o
   7   7   0       44.21       38.22      5.04 o
  -1   8   0       21.80       23.60      4.65 o
   0   8   0      105.49      116.95     10.17 o
   1   8   0       51.52       47.98      6.44 o
   2   8   0       53.89       59.26      7.06 o
   3   8   0      309.80      319.09     16.78 o
   4   8   0      135.08      138.17     10.71 o
   5   8   0        0.03       -0.88      1.91 o
   6   8   0      177.78      162.72     11.70 o
   1   9   0       89.69       99.68     10.02 o
   2   9   0      309.25      388.79     20.28 o
   3   9   0        4.50        8.71      3.17 o
   4   9   0       32.25       23.34      4.74 o
   5   9   0      173.13      161.45     12.63 o
  -4  -9   1       83.63       89.54      9.38 o
  -3  -9   1        0.02       -3.47      2.31 o
  -2  -9   1        0.05        2.34      1.79 o
  -6  -8   1        9.32       11.52      3.26 o
  -5  -8   1       29.89       32.97      5.23 o
  -4  -8   1       62.90       49.61      6.50 o
  -3  -8   1        0.68        1.41      1.57 o
  -2  -8   1      142.58      149.13     11.34 o
  -1  -8   1      163.16      170.39     12.39 o
   0  -8   1       77.21       75.45      8.18 o
   1  -8   1      105.07      116.50     10.21 o
  -7  -7   1       97.29       88.40      7.76 o
  -6  -7   1      108.88      111.45      8.70 o
  -5  -7   1      124.71      123.41      9.30 o
  -4  -7   1      483.30      449.64     19.20 o
  -3  -7   1        3.38        3.34      2.36 o
  -2  -7   1       80.74       89.93      8.07 o
  -1  -7   1       95.03       73.58      7.43 o
   0  -7   1       95.91      111.48      9.20 o
   1  -7   1        9.90        7.93      2.57 o
   2  -7   1       26.38       30.34      4.65 o
   3  -7   1       74.24       73.86      7.56 o
  -8  -6   1      128.62      136.10     12.04 o
  -7  -6   1       44.75       43.79      3.87 o
  -6  -6   1      425.87      438.75     21.29 o
  -5  -6   1       38.91       32.52      4.32 o
  -4  -6   1       35.20       33.60      4.54 o
  -3  -6   1       81.66       75.62      6.71 o
  -2  -6   1      936.46      884.58     27.25 o
  -1  -6   1       26.28       28.40      4.16 o
   0  -6   1        0.56       -2.02      2.26 o
   1  -6   1        7.45        9.16      2.70 o
   2  -6   1       18.68       20.87      3.67 o
   3  -6   1       13.39       12.97      3.01 o
   4  -6   1        0.83       -2.52      1.76 o
  -8  -5   1       10.69       11.25      3.35 o
  -7  -5   1       97.04      101.91      4.23 o
  -6  -5   1       40.45       36.10      2.50 o
  -5  -5   1       31.72       28.76      2.23 o
  -4  -5   1       11.26        9.57      1.53 o
  -3  -5   1        1.09        0.30      0.79 o
  -2  -5   1      134.38      135.82      4.83 o
  -1  -5   1       18.48       18.51      3.10 o
   0  -5   1      343.06      318.26      9.64 o
   1  -5   1      160.11      164.22      6.72 o
   2  -5   1        9.32        6.56      2.17 o
   3  -5   1        9.64       10.15      2.36 o
   4  -5   1      371.14      361.89     11.59 o
   5  -5   1        4.72        3.60      1.83 o
  -8  -4   1        0.87       -0.69      1.55 o
  -7  -4   1       55.71       51.67      5.59 o
  -6  -4   1      322.22      334.06      7.85 o
  -5  -4   1        9.66       10.81      1.19 o
  -4  -4   1       52.63       56.52      3.22 o
  -3  -4   1        2.01        2.82      0.69 o
  -2  -4   1       58.25       71.13      3.79 o
  -1  -4   1     1787.16     1794.42     40.87 o
   0  -4   1      478.19      468.56     15.80 o
   1  -4   1        9.20       13.30      2.45 o
   2  -4   1      120.49      123.29      7.54 o
   3  -4   1      200.55      176.66      9.41 o
   4  -4   1        2.40        0.53      0.80 o
   5  -4   1       13.06       19.57      4.23 o
   6  -4   1        9.26        4.36      2.76 o
  -8  -3   1        0.82        1.01      1.57 o
  -7  -3   1       93.74       87.76      4.56 o
  -6  -3   1       70.29       70.55      3.41 o
  -5  -3   1      125.93      121.17      5.36 o
  -4  -3   1      194.16      194.09      8.56 o
  -3  -3   1      230.77      259.00      5.74 o
  -2  -3   1      368.31      350.29      6.28 o
  -1  -3   1      273.97      288.68      7.23 o
   0  -3   1      322.46      358.63     11.81 o
   1  -3   1      663.69      686.93     18.43 o
   2  -3   1      191.63      217.27      8.87 o
   3  -3   1      239.57      237.98     10.97 o
   4  -3   1        0.32        0.02      0.54 o
   5  -3   1        5.12        6.31      0.94 o
   6  -3   1       96.55       95.41      9.34 o
  -8  -2   1       10.18        9.98      3.42 o
  -7  -2   1       57.20       53.85      6.56 o
  -6  -2   1      689.03      667.25     23.54 o
  -5  -2   1       34.61       29.47      2.05 o
  -4  -2   1       97.90       99.91      2.73 o
  -3  -2   1      776.73      807.83      9.45 o
  -2  -2   1      688.75      628.93      9.87 o
  -1  -2   1        1.28        1.38      1.17 o
   0  -2   1     2123.87     2141.02     42.39 o
   1  -2   1     1282.08     1315.72     54.29 o
   2  -2   1       33.14       40.43      3.01 o
   3  -2   1      151.88      147.30      4.92 o
   4  -2   1        0.13        0.10      0.35 o
   5  -2   1       69.91       57.71      2.46 o
   6  -2   1      245.88      243.67     14.57 o
   7  -2   1        1.38        0.12      1.65 o
  -8  -1   1       16.15       30.72      5.60 o
  -7  -1   1        1.75       -1.24      1.84 o
  -6  -1   1      434.33      461.55     18.96 o
  -5  -1   1       90.69      100.57      7.41 o
  -4  -1   1       53.69       52.23      4.15 o
  -3  -1   1      662.74      636.74      7.10 o
  -2  -1   1       67.34       52.19      1.57 o
  -1  -1   1     1746.67     1628.43     31.35 o
   0  -1   1      948.16      937.64     19.21 o
   1  -1   1      607.13      633.86     13.84 o
   2  -1   1       19.82       10.01      0.75 o
   3  -1   1       25.62       28.55      1.65 o
   4  -1   1       26.34       22.60      1.42 o
   5  -1   1      917.49      891.83     25.76 o
   6  -1   1      108.81       88.84      2.71 o
   7  -1   1       61.58       65.20      7.83 o
  -8   0   1        8.16       17.54      4.48 o
  -7   0   1      275.90      299.50     16.38 o
  -6   0   1       15.45       12.23      3.06 o
  -5   0   1       12.62        9.26      2.51 o
  -4   0   1      899.62      913.08     25.27 o
  -3   0   1       39.90       54.49      4.25 o
  -2   0   1      159.62      122.22      5.77 o
  -1   0   1      160.75      170.53      5.13 o
   1   0   1     1985.52     2085.72     38.24 o
   2   0   1     5680.23     5484.86     70.46 o
   3   0   1      136.65      110.34      6.94 o
   4   0   1      107.92       95.42      3.52 o
   5   0   1       12.67       11.20      1.35 o
   6   0   1      109.54      103.82      8.66 o
   7   0   1       31.66       29.43      4.94 o
   8   0   1        0.21        0.09      1.50 o
  -7   1   1       23.65       15.36      3.97 o
  -6   1   1      222.38      216.42     13.12 o
  -5   1   1      195.72      211.93     11.77 o
  -4   1   1       31.24       27.66      1.13 o
  -3   1   1      498.36      479.10     22.99 o
  -2   1   1      832.97      868.03     16.05 o
  -1   1   1       30.52       35.41      1.44 o
   1   1   1        0.55        2.30      0.48 o
   2   1   1     6470.52     6337.84     85.61 o
   3   1   1      126.84      145.79      3.15 o
   4   1   1      375.63      380.64      7.77 o
   5   1   1      314.20      299.71      5.95 o
   6   1   1      107.34      106.06      8.35 o
   7   1   1      114.67      112.72      9.65 o
   8   1   1        2.47        0.09      1.78 o
  -7   2   1       68.86       67.93      8.16 o
  -6   2   1      186.77      197.02     12.98 o
  -5   2   1        7.99        7.50      0.74 o
  -4   2   1      735.53      765.72     18.63 o
  -3   2   1     1453.97     1464.33     22.00 o
  -2   2   1      387.90      362.58     10.50 o
  -1   2   1      799.20      737.68     32.19 o
   0   2   1       13.89       26.08      2.28 o
   1   2   1     5892.92     5982.99    109.97 o
   2   2   1     1145.67     1234.99     26.12 o
   3   2   1       25.00       30.05      1.91 o
   4   2   1      208.88      207.80      3.69 o
   5   2   1      149.47      152.02      3.16 o
   6   2   1      381.56      346.15     14.25 o
   7   2   1      155.59      149.15     10.79 o
   8   2   1        0.10        0.40      1.60 o
  -6   3   1       27.17       21.51      4.55 o
  -5   3   1      281.73      281.70      7.10 o
  -4   3   1      335.71      313.43     11.64 o
  -3   3   1       27.46       28.00      1.85 o
  -2   3   1      197.43      193.45      8.21 o
  -1   3   1       88.06       79.24      4.89 o
   0   3   1     2950.80     2794.08     56.20 o
   1   3   1      307.52      290.04     10.22 o
   2   3   1        2.51        1.50      1.04 o
   3   3   1        2.59        3.91      0.89 o
   4   3   1      116.41      120.51      3.45 o
   5   3   1      780.13      771.92     11.16 o
   6   3   1      134.23      128.82      3.76 o
   7   3   1       26.07       16.18      3.48 o
   8   3   1        7.28        4.77      2.39 o
  -6   4   1       74.74       72.91      8.79 o
  -5   4   1       30.61       32.06      5.41 o
  -4   4   1        0.12       -0.29      0.86 o
  -3   4   1       25.21       24.07      3.14 o
  -2   4   1        0.26        1.48      0.79 o
  -1   4   1       66.74       63.31      5.05 o
   0   4   1      795.21      774.41     21.77 o
   1   4   1      442.09      443.11     14.96 o
   2   4   1      335.31      319.85     16.57 o
   3   4   1       11.24       13.52      1.33 o
   4   4   1       63.01       66.54      3.60 o
   5   4   1        4.76        5.38      1.11 o
   6   4   1       15.63       15.87      1.42 o
   7   4   1      134.24      137.98      5.44 o
   8   4   1        6.27        6.86      2.87 o
  -5   5   1        5.84        9.88      3.29 o
  -4   5   1       47.66       48.01      3.96 o
  -3   5   1        7.60        4.50      1.64 o
  -2   5   1      300.85      292.75     11.08 o
  -1   5   1        7.80        4.67      1.33 o
   0   5   1     1356.21     1382.24     26.51 o
   1   5   1      256.16      213.48     10.70 o
   2   5   1        9.13        8.39      1.55 o
   3   5   1      397.09      432.47     10.24 o
   4   5   1       14.74       18.24      1.51 o
   5   5   1       25.64       24.38      1.74 o
   6   5   1      166.62      153.76      6.10 o
   7   5   1        3.16        4.65      0.95 o
   8   5   1        0.23        2.18      2.12 o
  -4   6   1        2.13        4.04      1.69 o
  -3   6   1       69.38       67.53      6.62 o
  -2   6   1       88.25       75.46      6.83 o
  -1   6   1      101.23      116.84      8.41 o
   0   6   1      618.51      599.93     21.27 o
   1   6   1       26.58       22.47      3.65 o
   2   6   1        0.58       -2.85      2.02 o
   3   6   1       96.14       87.37      7.16 o
   4   6   1        1.21       -1.41      1.72 o
   5   6   1      142.30      124.45      8.32 o
   6   6   1        0.59       -0.30      0.95 o
   7   6   1       63.08       56.15      4.35 o
   8   6   1        1.45        5.40      2.20 o
  -3   7   1       42.22       45.65      5.99 o
  -2   7   1        1.09        0.95      1.33 o
  -1   7   1      153.21      146.08     10.40 o
   0   7   1       29.73       27.29      4.50 o
   1   7   1      307.84      313.19     15.34 o
   2   7   1       22.97       16.58      3.34 o
   3   7   1       26.41       19.32      3.78 o
   4   7   1      108.90      102.15      8.37 o
   5   7   1      301.01      273.86     14.02 o
   6   7   1       75.00       62.89      6.51 o
   7   7   1       54.77       54.99      6.11 o
  -1   8   1      146.18      133.53     10.82 o
   0   8   1      120.82      104.26      9.44 o
   1   8   1        4.22        5.34      2.40 o
   2   8   1        6.72        6.58      2.40 o
   3   8   1        0.78        2.32      1.48 o
   4   8   1      100.02      105.77      9.25 o
   5   8   1       31.86       32.01      5.05 o
   6   8   1       14.42       14.47      3.36 o
   1   9   1        6.51        6.34      2.42 o
   2   9   1        6.58        5.60      2.61 o
   3   9   1      189.55      190.86     13.64 o
   4   9   1        0.25        2.09      1.72 o
   5   9   1       86.87       88.65      9.17 o
  -4  -9   2       60.78       56.46      7.41 o
  -3  -9   2       23.87       24.40      4.87 o
  -2  -9   2      218.44      224.74     15.20 o
  -6  -8   2       87.59       86.00      8.47 o
  -5  -8   2       69.88       70.83      7.75 o
  -4  -8   2       16.25       14.92      3.65 o
  -3  -8   2      197.04      188.28     12.89 o
  -2  -8   2        1.66        3.89      2.22 o
  -1  -8   2       61.01       55.27      6.99 o
   0  -8   2      239.16      263.46     15.65 o
   1  -8   2       37.75       42.68      6.25 o
  -7  -7   2       24.55       33.00      4.79 o
  -6  -7   2       13.25       10.11      2.89 o
  -5  -7   2      190.21      187.34     11.71 o
  -4  -7   2       61.20       58.49      6.41 o
  -3  -7   2       83.73       72.71      7.27 o
  -2  -7   2      149.82      146.10     10.47 o
  -1  -7   2      602.20      592.90     22.94 o
   0  -7   2       68.51       63.82      6.97 o
   1  -7   2      185.61      180.72     11.97 o
   2  -7   2        2.31        2.09      1.82 o
  -8  -6   2        3.63        3.89      2.39 o
  -7  -6   2       52.32       49.77      4.24 o
  -6  -6   2      208.79      216.49      8.91 o
  -5  -6   2      146.09      140.94      9.25 o
  -4  -6   2        7.35        7.38      2.34 o
  -3  -6   2       96.77       91.65      7.45 o
  -2  -6   2       74.71       71.63      6.69 o
  -1  -6   2      628.87      641.67     22.43 o
   0  -6   2      170.70      163.33     10.31 o
   1  -6   2       35.25       31.76      4.49 o
   2  -6   2       17.27       14.98      3.24 o
   3  -6   2        0.38       -1.72      1.89 o
   4  -6   2        1.76        5.32      1.62 o
  -8  -5   2        0.01       -3.03      2.27 o
  -7  -5   2      115.52      121.04      6.13 o
  -6  -5   2      115.72      114.78      5.79 o
  -5  -5   2        2.68        2.43      0.87 o
  -4  -5   2       71.09       72.79      4.23 o
  -3  -5   2       51.60       50.94      2.56 o
  -2  -5   2       27.17       34.17      2.08 o
  -1  -5   2      970.17      927.47     66.14 o
   0  -5   2       12.32       11.36      1.81 o
   1  -5   2       91.22       83.84      6.71 o
   2  -5   2        3.39        4.44      2.06 o
   3  -5   2       24.77       27.07      3.87 o
   4  -5   2      539.63      567.44     15.29 o
   5  -5   2       25.23       24.06      5.05 o
  -8  -4   2      105.41      103.27     10.09 o
  -7  -4   2       71.76       65.15      3.20 o
  -6  -4   2       34.14       36.13      2.27 o
  -5  -4   2      134.12      144.55      4.64 o
  -4  -4   2      268.89      288.23      5.55 o
  -3  -4   2      434.22      480.85      8.02 o
  -2  -4   2       34.25       26.07      1.90 o
  -1  -4   2       97.86      102.56      6.54 o
   0  -4   2       95.52       80.71      5.79 o
   1  -4   2        1.83        0.08      0.99 o
   2  -4   2       45.57       38.92      4.09 o
   3  -4   2      142.26      134.96      9.59 o
   4  -4   2       84.84       91.59      4.65 o
   5  -4   2        0.02        0.52      1.65 o
   6  -4   2       84.62       99.04     10.01 o
  -8  -3   2      115.13      140.03     11.64 o
  -7  -3   2        0.01        0.19      0.40 o
  -6  -3   2       15.63       12.85      2.09 o
  -5  -3   2      134.52      139.00      3.67 o
  -4  -3   2      174.70      184.72      5.76 o
  -3  -3   2        9.32        8.79      0.86 o
  -2  -3   2        2.75        3.46      0.74 o
  -1  -3   2      124.48      101.13      5.63 o
   0  -3   2       15.60       31.48      3.12 o
   1  -3   2       70.76       79.81      3.60 o
   2  -3   2        3.17        3.88      0.82 o
   3  -3   2       48.95       28.55      3.16 o
   4  -3   2        0.74       -0.01      0.59 o
   5  -3   2       76.45       76.76      3.33 o
   6  -3   2      199.93      224.98     14.54 o
  -8  -2   2        1.68        1.03      1.82 o
  -7  -2   2       19.65       22.20      4.35 o
  -6  -2   2       96.28      103.87      8.37 o
  -5  -2   2       40.29       41.50      1.52 o
  -4  -2   2       83.57       90.65      2.35 o
  -3  -2   2      259.23      259.68      5.21 o
  -2  -2   2        7.89        8.44      0.87 o
  -1  -2   2      296.56      260.87      6.10 o
   0  -2   2      377.67      398.78     11.59 o
   1  -2   2      222.69      264.12      6.32 o
   2  -2   2       32.63       25.04      1.72 o
   3  -2   2       66.53       72.81      2.67 o
   4  -2   2      410.17      404.68     15.90 o
   5  -2   2        8.21        7.97      1.15 o
   6  -2   2       77.12       84.43      8.32 o
   7  -2   2       17.86       19.16      4.30 o
  -8  -1   2       63.31       67.03      8.03 o
  -7  -1   2       21.17       21.63      4.42 o
  -6  -1   2        1.38       -0.29      1.63 o
  -5  -1   2      233.45      224.95      6.41 o
  -4  -1   2       15.94       11.85      0.88 o
  -3  -1   2     1073.15     1143.26     16.85 o
  -2  -1   2      502.97      490.74      8.78 o
  -1  -1   2      151.85      133.09      3.49 o
   0  -1   2     2099.14     2125.72     41.26 o
   1  -1   2      337.74      351.60      9.59 o
   2  -1   2      137.76      143.47      3.24 o
   3  -1   2       24.11       22.70      1.24 o
   4  -1   2        8.08        8.37      0.75 o
   5  -1   2       37.22       40.38      5.02 o
   6  -1   2      154.58      146.71      5.52 o
   7  -1   2       16.07       15.74      3.77 o
  -8   0   2       19.11       30.54      5.88 o
  -7   0   2        3.16       -0.41      1.94 o
  -6   0   2       25.54       25.27      4.36 o
  -5   0   2        4.84        6.30      2.09 o
  -4   0   2      448.76      459.14     31.65 o
  -3   0   2     1693.64     1689.26     24.73 o
  -2   0   2      844.95      888.78     16.46 o
  -1   0   2     3445.39     3414.96     46.65 o
   0   0   2     2448.25     2254.65     42.77 o
   1   0   2      851.04      916.23     10.67 o
   2   0   2      285.88      254.61      3.76 o
   3   0   2     1215.79     1226.08     20.55 o
   4   0   2       87.40       95.75      2.32 o
   5   0   2       92.83       83.58      3.89 o
   6   0   2       37.35       35.43      2.32 o
   7   0   2      363.62      393.90     18.96 o
   8   0   2       24.00       21.31      4.83 o
  -7   1   2       42.38       51.49      6.89 o
  -6   1   2        0.16        0.09      1.62 o
  -5   1   2      140.87      118.98      3.08 o
  -4   1   2       53.52       46.35      2.51 o
  -3   1   2      638.10      620.77     14.24 o
  -2   1   2       60.42       40.82      1.51 o
  -1   1   2       94.89      106.73      2.97 o
   0   1   2      106.50      112.64      4.52 o
   1   1   2      969.14      954.07     11.33 o
   2   1   2    24137.73    23589.55    269.35 o
   3   1   2      172.10      148.52      4.46 o
   4   1   2        4.68        3.76      0.50 o
   5   1   2       31.00       29.03      1.81 o
   6   1   2      481.43      471.00     10.18 o
   7   1   2       33.07       28.16      1.55 o
   8   1   2       56.04       46.08      6.71 o
  -7   2   2      109.52      111.89     10.73 o
  -6   2   2      399.98      451.39     20.59 o
  -5   2   2        0.10       -0.36      0.36 o
  -4   2   2       43.40       40.39      1.91 o
  -3   2   2        3.62        1.20      0.61 o
  -2   2   2       53.22       39.14      4.72 o
  -1   2   2     1817.39     1868.03     67.13 o
   0   2   2      726.46      710.23     17.38 o
   1   2   2      715.54      735.24     18.10 o
   2   2   2       14.17        6.38      1.26 o
   3   2   2       15.95       22.83      1.22 o
   4   2   2      859.73      933.44     20.17 o
   5   2   2       70.88       70.89      4.06 o
   6   2   2      138.28      125.11      4.91 o
   7   2   2       62.99       59.96      3.40 o
   8   2   2      126.03      131.87     11.07 o
  -6   3   2       24.60       21.16      4.53 o
  -5   3   2      170.28      172.20      4.76 o
  -4   3   2      346.76      325.94      9.27 o
  -3   3   2      664.74      604.60     18.24 o
  -2   3   2      545.25      556.58     19.04 o
  -1   3   2      934.29      962.44     39.82 o
   0   3   2     1318.43     1436.23     33.31 o
   1   3   2     1923.52     1715.78     37.24 o
   2   3   2      147.76      134.02      4.72 o
   3   3   2        6.75        9.02      1.19 o
   4   3   2       23.32       36.55      2.02 o
   5   3   2      171.73      180.16      5.76 o
   6   3   2      289.55      293.51      7.73 o
   7   3   2      129.33      135.26      5.85 o
   8   3   2        8.16        5.33      2.23 o
  -6   4   2       38.66       30.68      5.55 o
  -5   4   2       60.07       69.40      7.93 o
  -4   4   2      122.50      120.62      5.71 o
  -3   4   2        0.02       -0.63      0.87 o
  -2   4   2      321.37      286.92     11.89 o
  -1   4   2       66.87       75.13      3.95 o
   0   4   2       47.06       34.79      2.64 o
   1   4   2     1370.07     1387.09     33.54 o
   2   4   2      230.09      263.35      9.92 o
   3   4   2      513.27      494.23     11.60 o
   4   4   2       40.56       42.44      2.53 o
   5   4   2      255.77      245.24      8.61 o
   6   4   2      379.53      364.63     10.09 o
   7   4   2        8.63        6.68      0.97 o
   8   4   2       54.67       50.24      6.90 o
  -5   5   2        0.21        0.55      1.69 o
  -4   5   2        1.64        1.70      1.39 o
  -3   5   2      134.18      136.94      6.10 o
  -2   5   2      282.35      262.03      8.78 o
  -1   5   2       32.29       26.35      2.64 o
   0   5   2       11.98       10.13      1.77 o
   1   5   2       64.28       73.12      6.17 o
   2   5   2      102.11       99.12      5.05 o
   3   5   2       87.60       99.09      4.10 o
   4   5   2      129.01      131.78      4.15 o
   5   5   2      382.18      402.34      7.88 o
   6   5   2       24.88       20.46      1.63 o
   7   5   2       14.18       13.69      1.33 o
   8   5   2       80.88       89.21      9.17 o
  -4   6   2       50.63       57.22      5.90 o
  -3   6   2       58.78       59.43      6.08 o
  -2   6   2       11.32       11.64      2.73 o
  -1   6   2       13.86        8.87      2.37 o
   0   6   2        7.15        3.43      1.61 o
   1   6   2       21.30       24.62      4.12 o
   2   6   2       23.46       24.35      2.74 o
   3   6   2        1.35        0.40      0.95 o
   4   6   2      246.31      254.25     13.48 o
   5   6   2       12.71       13.20      2.18 o
   6   6   2      173.90      178.11      8.51 o
   7   6   2       66.05       59.76      4.46 o
   8   6   2       42.22       37.14      6.26 o
  -3   7   2      172.30      156.14     11.03 o
  -2   7   2       87.48       86.35      8.01 o
  -1   7   2       10.65        6.32      2.14 o
   0   7   2      414.40      344.12     16.54 o
   1   7   2        2.95        4.33      2.22 o
   2   7   2        2.81        3.76      2.19 o
   3   7   2       14.26       12.28      3.09 o
   4   7   2      104.35       99.01      8.35 o
   5   7   2       28.30       33.05      4.54 o
   6   7   2      174.71      170.40     10.84 o
   7   7   2      134.74      133.11      9.52 o
  -1   8   2        0.51       -0.93      2.02 o
   0   8   2       26.95       23.64      4.49 o
   1   8   2      139.12      128.61     10.42 o
   2   8   2        8.59       13.71      3.50 o
   3   8   2        0.42       -3.81      2.54 o
   4   8   2        1.91        1.15      2.30 o
   5   8   2        8.35        6.28      2.38 o
   6   8   2        6.05        3.62      1.85 o
   1   9   2       75.27       84.46      9.01 o
   2   9   2       15.69       10.12      3.32 o
   3   9   2        1.88        2.85      1.59 o
   4   9   2      122.04      129.95     11.09 o
   5   9   2        2.54       -1.40      1.78 o
  -6  -8   3       19.99       19.41      4.18 o
  -5  -8   3       39.79       40.59      6.06 o
  -4  -8   3       22.98       24.93      4.62 o
  -3  -8   3       39.75       40.49      6.06 o
  -2  -8   3      225.38      221.95     14.35 o
  -1  -8   3       76.53       51.88      7.04 o
   0  -8   3      236.95      224.70     14.76 o
   1  -8   3       57.31       62.11      7.75 o
  -7  -7   3       74.86       77.69      7.64 o
  -6  -7   3      181.21      173.36     11.61 o
  -5  -7   3      110.85      107.81      9.02 o
  -4  -7   3       23.76       20.52      4.11 o
  -3  -7   3       48.11       47.89      6.15 o
  -2  -7   3      212.34      192.43     12.35 o
  -1  -7   3      228.51      212.00     13.03 o
   0  -7   3      264.28      272.95     15.07 o
   1  -7   3       57.83       45.09      6.03 o
   2  -7   3      105.89      109.02      9.60 o
  -7  -6   3      330.70      349.15     24.64 o
  -6  -6   3      188.28      196.50      8.56 o
  -5  -6   3        1.65        2.27      1.31 o
  -4  -6   3      128.28      131.61      9.20 o
  -3  -6   3        2.69        0.45      1.50 o
  -2  -6   3      961.55      915.43     28.48 o
  -1  -6   3        4.71        4.61      2.22 o
   0  -6   3       49.65       40.08      5.13 o
   1  -6   3      270.97      257.52     13.72 o
   2  -6   3       23.73       25.89      4.29 o
   3  -6   3       80.54       76.67      7.41 o
   4  -6   3       10.38        7.78      3.64 o
  -8  -5   3       76.90       80.35      9.03 o
  -7  -5   3        7.67        8.54      1.77 o
  -6  -5   3        1.82        1.90      0.93 o
  -5  -5   3       59.35       64.04      3.00 o
  -4  -5   3      250.32      258.10      7.08 o
  -3  -5   3      218.39      218.72      6.56 o
  -2  -5   3       80.06       75.87      3.66 o
  -1  -5   3      137.32      128.91      9.37 o
   0  -5   3     2205.51     2194.76     51.29 o
   1  -5   3      437.31      441.39     17.22 o
   2  -5   3       88.25       97.47      7.54 o
   3  -5   3       51.15       46.12      5.18 o
   4  -5   3       17.36       18.26      3.33 o
   5  -5   3       48.32       47.44      7.04 o
  -8  -4   3       50.27       42.59      6.80 o
  -7  -4   3       78.48       86.56      4.86 o
  -6  -4   3       17.33       17.68      1.62 o
  -5  -4   3        0.21        0.39      0.52 o
  -4  -4   3      145.87      146.16      3.76 o
  -3  -4   3        1.03        0.62      0.55 o
  -2  -4   3       49.03       39.05      2.36 o
  -1  -4   3      404.92      444.68     15.41 o
   0  -4   3        0.68        0.66      0.67 o
   1  -4   3      373.75      386.54     19.34 o
   2  -4   3       68.42       72.63      4.07 o
   3  -4   3        0.08        0.89      1.15 o
   4  -4   3       88.87       88.73      5.12 o
   5  -4   3       32.61       30.62      3.10 o
  -8  -3   3        3.05        1.66      1.70 o
  -7  -3   3      229.84      235.47      7.33 o
  -6  -3   3      363.76      361.49     14.11 o
  -5  -3   3      449.71      460.63      8.36 o
  -4  -3   3      183.46      190.77      3.95 o
  -3  -3   3      111.45      140.01      4.23 o
  -2  -3   3       19.84       35.54      2.04 o
  -1  -3   3        0.03        0.92      0.64 o
   0  -3   3     1245.53     1330.87     31.18 o
   1  -3   3      865.81      949.27     24.10 o
   2  -3   3       18.69       23.56      2.85 o
   3  -3   3       18.79       25.61      3.00 o
   4  -3   3       62.43       56.54      6.18 o
   5  -3   3      220.08      119.47     78.52 o
   6  -3   3       34.93       36.84      5.72 o
  -8  -2   3       20.64       19.16      4.34 o
  -7  -2   3       18.94       16.05      3.96 o
  -6  -2   3       46.50       46.40      2.79 o
  -5  -2   3      123.41      129.28      3.35 o
  -4  -2   3       13.43       11.20      1.40 o
  -3  -2   3      872.15      826.69     13.54 o
  -2  -2   3      854.21      852.23     12.09 o
  -1  -2   3     2857.15     2783.04     38.79 o
   0  -2   3      300.57      295.27     10.01 o
   1  -2   3      212.73      202.79      5.74 o
   2  -2   3      202.79      233.72      6.30 o
   3  -2   3      316.18      339.17      6.80 o
   4  -2   3        3.42        4.14      0.79 o
   5  -2   3      218.82      220.12      6.95 o
   6  -2   3       27.98       30.74      5.04 o
   7  -2   3      116.86      111.69     10.50 o
  -8  -1   3       56.07       64.44      7.99 o
  -7  -1   3       42.67       47.46      6.32 o
  -6  -1   3        1.03        1.43      0.41 o
  -5  -1   3        2.17        2.44      1.06 o
  -4  -1   3     1699.11     1711.27     16.76 o
  -3  -1   3      206.62      239.85      5.12 o
  -2  -1   3       13.00       23.65      1.18 o
  -1  -1   3       13.26        9.12      0.75 o
   0  -1   3      193.84      233.57      7.99 o
   1  -1   3      319.81      274.77      8.86 o
   2  -1   3      408.86      407.23      7.94 o
   3  -1   3      391.32      389.95      9.53 o
   4  -1   3       26.88       22.30      1.40 o
   5  -1   3       30.59       31.10      2.34 o
   6  -1   3      181.64      145.17     46.24 o
   7  -1   3       42.00       34.75      5.61 o
  -8   0   3        1.62        4.94      2.94 o
  -7   0   3       41.41       41.19      6.02 o
  -6   0   3       19.88       15.80      3.60 o
  -5   0   3       37.38       36.41      2.14 o
  -4   0   3      718.56      757.76     11.73 o
  -3   0   3       35.68       45.13      1.73 o
  -2   0   3      558.08      561.81      7.14 o
  -1   0   3       22.20       20.02      0.91 o
   0   0   3     3868.15     3570.87     67.63 o
   1   0   3      126.21      125.50      3.04 o
   2   0   3     1105.17     1124.98     14.27 o
   3   0   3       84.73       95.82      2.61 o
   4   0   3        0.10       -0.10      0.41 o
   5   0   3      339.01      360.40      7.65 o
   6   0   3       18.01       17.90      1.92 o
   7   0   3       29.89       22.60      2.07 o
   8   0   3        1.98       -3.51      2.34 o
  -7   1   3       10.35        6.89      2.89 o
  -6   1   3        0.25       -1.39      1.82 o
  -5   1   3      214.40      223.80      6.31 o
  -4   1   3       85.60       80.80      3.58 o
  -3   1   3      345.76      349.10      6.65 o
  -2   1   3     1762.77     1841.34     21.62 o
  -1   1   3     2505.01     2443.58     27.48 o
   0   1   3      102.72       85.56      4.50 o
   1   1   3      493.37      499.22      8.47 o
   2   1   3      542.45      526.60      7.68 o
   3   1   3      355.81      374.07      6.99 o
   4   1   3     3803.32     3905.32     37.97 o
   5   1   3      182.17      179.84      5.57 o
   6   1   3       47.94       55.01      4.49 o
   7   1   3       91.19       91.70      7.55 o
   8   1   3       13.09       13.45      3.77 o
  -7   2   3       57.11       65.15      8.22 o
  -6   2   3      284.47      341.08     17.56 o
  -5   2   3      402.99      420.59      9.91 o
  -4   2   3      344.32      323.90      8.17 o
  -3   2   3      299.09      323.90      6.32 o
  -2   2   3      401.76      381.19      6.88 o
  -1   2   3      532.82      540.13     10.42 o
   0   2   3      115.83       92.76      5.10 o
   1   2   3        5.48        0.99      0.83 o
   2   2   3      351.94      358.18      7.61 o
   3   2   3      172.81      174.74      3.78 o
   4   2   3     3660.79     3853.61     70.93 o
   5   2   3      288.93      315.91      9.44 o
   6   2   3     1082.80     1031.69     18.25 o
   7   2   3       14.63       15.62      1.85 o
   8   2   3       49.76       43.82      6.34 o
  -6   3   3        4.36        3.71      2.04 o
  -5   3   3      297.65      309.86     11.04 o
  -4   3   3       77.31       74.46      4.03 o
  -3   3   3      454.69      441.58     10.84 o
  -2   3   3     1180.08     1240.28     24.97 o
  -1   3   3        2.63       -0.18      0.55 o
   0   3   3      431.88      412.03      9.57 o
   1   3   3       38.68       53.41      4.35 o
   2   3   3       65.90       50.62      2.85 o
   3   3   3     1480.81     1555.00     34.40 o
   4   3   3      399.06      394.75     10.67 o
   5   3   3      140.16      133.74      4.90 o
   6   3   3      164.28      154.20      6.14 o
   7   3   3       95.71       93.39      4.26 o
   8   3   3      110.37      111.20      9.99 o
  -5   4   3        6.89        8.65      2.65 o
  -4   4   3        0.40       -0.87      1.18 o
  -3   4   3      952.18      956.18     34.40 o
  -2   4   3       23.52       23.60      2.31 o
  -1   4   3      699.31      647.84     29.50 o
   0   4   3      263.46      249.05      7.63 o
   1   4   3      164.79      155.80      8.39 o
   2   4   3      846.18      899.66     17.36 o
   3   4   3       54.62       57.60      3.80 o
   4   4   3       45.03       38.94      2.43 o
   5   4   3        5.50        6.08      1.13 o
   6   4   3      139.86      139.27      4.10 o
   7   4   3      270.73      272.69      8.07 o
   8   4   3       25.45       20.64      4.49 o
  -5   5   3       73.75       74.62      8.70 o
  -4   5   3      116.36      113.39      7.49 o
  -3   5   3      223.10      224.55     10.18 o
  -2   5   3      285.53      258.25     12.22 o
  -1   5   3       85.68       86.18      4.75 o
   0   5   3      328.16      338.18     19.61 o
   1   5   3       12.26        9.76      1.67 o
   2   5   3       84.98       95.80      4.98 o
   3   5   3      665.31      696.18     12.81 o
   4   5   3      115.65      116.54      4.59 o
   5   5   3      331.09      323.89      8.23 o
   6   5   3        3.86        3.78      0.93 o
   7   5   3      225.24      216.35      6.74 o
   8   5   3        7.29       10.44      2.00 o
  -4   6   3       67.14       74.39      5.39 o
  -3   6   3      125.11      132.12      9.33 o
  -2   6   3       33.20       29.76      4.55 o
  -1   6   3      182.08      183.68     11.12 o
   0   6   3      219.48      221.73     12.18 o
   1   6   3      213.82      211.59     11.79 o
   2   6   3     1190.17     1293.31     35.65 o
   3   6   3      165.33      162.38     10.25 o
   4   6   3       23.59       24.14      3.90 o
   5   6   3        2.25        2.73      1.26 o
   6   6   3      229.02      225.34      8.55 o
   7   6   3      170.46      180.63      6.43 o
   8   6   3        0.73        0.11      1.80 o
  -2   7   3      121.56      124.32      9.82 o
  -1   7   3       29.76       23.86      4.32 o
   0   7   3      299.16      287.78     15.31 o
   1   7   3      123.52      122.73      9.66 o
   2   7   3      559.84      557.78     15.61 o
   3   7   3        0.23        0.00      1.35 o
   4   7   3      137.41      141.81      8.63 o
   5   7   3       10.81       11.99      3.38 o
   6   7   3      244.16      242.19     14.78 o
   7   7   3        7.78        8.90      1.80 o
  -1   8   3       34.66       37.35      5.81 o
   0   8   3       14.54       11.94      3.11 o
   1   8   3       36.75       30.00      5.14 o
   2   8   3        0.68       -1.81      2.18 o
   3   8   3      271.47      273.13     15.62 o
   4   8   3       24.98       19.79      4.45 o
   5   8   3       34.48       37.90      5.67 o
   6   8   3       15.32       11.76      3.42 o
   2   9   3      172.67      162.83     12.66 o
   3   9   3        2.63        5.58      2.40 o
   4   9   3       42.10       42.00      6.25 o
  -5  -8   4        2.43        3.04      2.01 o
  -4  -8   4       38.59       38.62      5.91 o
  -3  -8   4       11.65       10.04      3.27 o
  -2  -8   4        2.91        4.25      2.07 o
  -1  -8   4       90.49       97.48      9.72 o
   0  -8   4        4.63        1.10      1.80 o
  -6  -7   4      258.53      254.42     14.33 o
  -5  -7   4       26.61       31.63      4.97 o
  -4  -7   4       22.82       24.60      4.56 o
  -3  -7   4        0.05        0.75      1.48 o
  -2  -7   4      136.05      136.12     10.56 o
  -1  -7   4        0.71        1.69      1.47 o
   0  -7   4      123.09      148.52     11.20 o
   1  -7   4        0.37       -0.49      1.36 o
   2  -7   4        2.83        0.53      1.85 o
  -7  -6   4       40.83       37.65      4.02 o
  -6  -6   4      394.54      397.08     17.18 o
  -5  -6   4       29.75       26.71      4.43 o
  -4  -6   4      329.23      320.92     15.35 o
  -3  -6   4      579.06      583.66     21.86 o
  -2  -6   4       95.76      100.63      8.34 o
  -1  -6   4      495.41      515.64     20.52 o
   0  -6   4      452.78      434.13     18.69 o
   1  -6   4       49.63       57.80      6.58 o
   2  -6   4       80.43       86.44      8.11 o
   3  -6   4        0.06        1.66      1.34 o
  -8  -5   4       21.49       15.50      4.22 o
  -7  -5   4      162.43      178.56      8.39 o
  -6  -5   4      121.90      125.34      5.08 o
  -5  -5   4      522.86      542.19     11.47 o
  -4  -5   4      652.27      637.17     15.12 o
  -3  -5   4       29.18       24.11      3.28 o
  -2  -5   4      563.19      584.77     14.38 o
  -1  -5   4       10.43        7.45      2.26 o
   0  -5   4      449.46      452.95     17.82 o
   1  -5   4      515.27      511.98     19.44 o
   2  -5   4      127.76      123.51      8.84 o
   3  -5   4       39.17       46.56      5.42 o
   4  -5   4        0.22       -1.74      1.16 o
  -8  -4   4      133.91      136.42     12.11 o
  -7  -4   4      258.76      281.35      9.65 o
  -6  -4   4       99.81      100.46      5.02 o
  -5  -4   4       99.40       96.39      3.45 o
  -4  -4   4      115.43      110.95      3.81 o
  -3  -4   4      371.88      364.84      8.18 o
  -2  -4   4      191.60      186.39      5.53 o
  -1  -4   4     1159.75     1144.64     20.97 o
   0  -4   4      140.79      133.90      7.99 o
   1  -4   4        6.74        7.29      1.40 o
   2  -4   4      336.98      347.50     17.67 o
   3  -4   4       20.35       20.00      2.26 o
   4  -4   4       48.54       54.07      4.10 o
   5  -4   4       76.63       86.17      5.37 o
  -8  -3   4       63.24       61.21      7.73 o
  -7  -3   4       88.57       89.65      4.67 o
  -6  -3   4       58.48       56.28      2.28 o
  -5  -3   4       44.32       39.21      1.98 o
  -4  -3   4      189.17      189.14      4.70 o
  -3  -3   4      138.70      134.68      4.35 o
  -2  -3   4     1707.75     1757.77     22.87 o
  -1  -3   4      128.29      165.25      5.60 o
   0  -3   4      132.52      141.15      7.62 o
   1  -3   4      217.93      244.19     10.45 o
   2  -3   4       15.95       22.23      2.94 o
   3  -3   4       73.55       85.00      4.37 o
   4  -3   4      137.27      131.92      5.76 o
   5  -3   4       12.00       10.54      3.24 o
   6  -3   4       24.85       25.56      4.90 o
  -8  -2   4       93.76       97.15     10.00 o
  -7  -2   4        0.94       -0.69      1.72 o
  -6  -2   4       13.93       11.30      1.51 o
  -5  -2   4      102.75       94.34      2.77 o
  -4  -2   4       15.87       14.98      1.24 o
  -3  -2   4       32.57       29.00      1.85 o
  -2  -2   4        0.63        2.36      0.52 o
  -1  -2   4      602.63      644.33     12.04 o
   0  -2   4     1318.91     1371.02     31.59 o
   1  -2   4        7.63       18.24      1.82 o
   2  -2   4      237.62      231.70     38.54 o
   3  -2   4       65.79       70.15      3.58 o
   4  -2   4        1.13        1.17      0.55 o
   5  -2   4      431.99      348.91      8.65 o
   6  -2   4       12.01       15.54      3.69 o
   7  -2   4       16.24       14.55      3.84 o
  -8  -1   4       62.94       76.26      8.80 o
  -7  -1   4       41.27       37.25      5.69 o
  -6  -1   4      122.48      123.43      4.73 o
  -5  -1   4       25.81       25.88      1.34 o
  -4  -1   4       27.17       28.48      1.46 o
  -3  -1   4      104.06       88.07      2.63 o
  -2  -1   4      619.47      714.74     10.04 o
  -1  -1   4      671.71      679.09     11.98 o
   0  -1   4        2.55        1.24      0.46 o
   1  -1   4      471.25      514.65     14.67 o
   2  -1   4       55.75       50.45      2.16 o
   3  -1   4       51.09       48.94      3.00 o
   4  -1   4       18.53       22.77      1.57 o
   5  -1   4      130.32      128.17      4.78 o
   6  -1   4       12.08        6.90      2.68 o
   7  -1   4      143.09      148.54     11.47 o
  -7   0   4      312.18      339.02     18.20 o
  -6   0   4       56.86       63.04      3.03 o
  -5   0   4       23.83       26.43      2.14 o
  -4   0   4      309.45      309.63      5.94 o
  -3   0   4      451.62      491.90      7.33 o
  -2   0   4     1891.30     1912.68     19.77 o
  -1   0   4      771.11      826.16      9.39 o
   0   0   4      521.52      547.84     15.02 o
   1   0   4        5.54        3.80      0.49 o
   2   0   4       78.40       85.87      3.09 o
   3   0   4       89.41       90.25      3.02 o
   4   0   4       22.71       16.47      1.83 o
   5   0   4        0.00        0.30      0.54 o
   6   0   4      153.70      151.81      4.61 o
   7   0   4        3.08        1.12      0.72 o
   8   0   4        0.03       -1.53      1.78 o
  -7   1   4      140.53      154.96     12.20 o
  -6   1   4        2.70        0.67      1.58 o
  -5   1   4       57.34       53.75      3.21 o
  -4   1   4      130.81      128.70      3.55 o
  -3   1   4      229.82      214.43      4.82 o
  -2   1   4       16.58       23.33      1.40 o
  -1   1   4      368.65      417.44      6.91 o
   0   1   4      355.68      302.04     10.46 o
   1   1   4      271.37      275.30      5.41 o
   2   1   4        3.11        7.60      0.70 o
   3   1   4      512.52      535.62      7.46 o
   4   1   4       19.59       18.02      1.23 o
   5   1   4        0.10        0.18      0.39 o
   6   1   4      154.21      151.82      4.81 o
   7   1   4       48.47       25.32     11.95 o
   8   1   4       17.90       14.47      3.76 o
  -7   2   4        0.05        2.22      2.39 o
  -6   2   4        0.13       -0.32      1.49 o
  -5   2   4       40.90       44.54      3.15 o
  -4   2   4      238.74      251.79      5.61 o
  -3   2   4      789.74      788.45     12.16 o
  -2   2   4       30.90       43.42      2.18 o
  -1   2   4      110.67      103.64      4.04 o
   0   2   4       19.15       29.22      2.17 o
   1   2   4     1338.74     1286.34     29.92 o
   2   2   4      111.46      113.16      3.93 o
   3   2   4      451.58      497.97      8.41 o
   4   2   4     1305.12     1348.10     26.12 o
   5   2   4      157.91      158.67      4.68 o
   6   2   4      777.67      658.30     70.16 o
   7   2   4       42.04       35.98      2.09 o
   8   2   4        0.53        0.13      1.34 o
  -6   3   4        0.85        0.69      2.27 o
  -5   3   4        0.13       -3.68      2.45 o
  -4   3   4     1580.42     1624.00     34.46 o
  -3   3   4      275.85      275.83      6.56 o
  -2   3   4      405.26      394.73      9.54 o
  -1   3   4        3.85        6.08      1.17 o
   0   3   4      942.25     1038.15     30.28 o
   1   3   4      882.80      907.92     24.04 o
   2   3   4      130.32      156.64      5.32 o
   3   3   4        2.16        0.74      0.52 o
   4   3   4      313.40      319.54      8.77 o
   5   3   4      478.01      490.38      9.92 o
   6   3   4        1.05        0.07      1.39 o
   7   3   4       27.70       19.01      1.45 o
   8   3   4       53.42       42.84      6.29 o
  -5   4   4       33.53       38.10      9.90 o
  -4   4   4      120.52      120.73      5.86 o
  -3   4   4       38.95       34.97      2.43 o
  -2   4   4      766.41      776.69     16.10 o
  -1   4   4       70.79       77.58      4.22 o
   0   4   4      873.49      899.54     17.96 o
   1   4   4        2.27        4.22      1.75 o
   2   4   4     1112.12     1176.52     21.16 o
   3   4   4     1210.25     1271.85     18.62 o
   4   4   4      105.21      102.61      3.51 o
   5   4   4      167.59      170.17      4.79 o
   6   4   4      144.18      151.11      5.35 o
   7   4   4       45.51       41.97      2.27 o
   8   4   4       64.59       86.52      8.98 o
  -4   5   4      399.03      403.89     12.69 o
  -3   5   4       98.65       99.42      8.79 o
  -2   5   4       53.98       55.27      5.48 o
  -1   5   4      124.00      128.08      7.05 o
   0   5   4       46.78       54.81      7.80 o
   1   5   4      233.11      237.08      8.43 o
   2   5   4       69.27       63.26      3.34 o
   3   5   4      204.28      242.02      7.77 o
   4   5   4      795.89      832.34     25.35 o
   5   5   4        1.22        4.10      1.90 o
   6   5   4      124.61      126.15      6.31 o
   7   5   4       56.80       59.10      3.48 o
   8   5   4        6.14       20.45     10.02 o
  -3   6   4      245.85      266.81     14.16 o
  -1   6   4       31.37       30.01      4.43 o
   0   6   4        6.87        8.18      2.43 o
   1   6   4        8.17       10.42      2.67 o
   2   6   4       42.48       46.98      5.53 o
   3   6   4      253.14      254.86     13.35 o
   4   6   4        0.03       -0.93      1.30 o
   5   6   4      124.61      136.50      9.66 o
   6   6   4       79.02       76.87      5.02 o
   7   6   4        0.58       -0.24      0.96 o
   8   6   4       10.14       15.93      2.60 o
  -2   7   4        0.36       -1.74      2.56 o
  -1   7   4       96.94      110.79      9.49 o
   0   7   4        0.82        0.15      1.67 o
   1   7   4       37.79       37.32      5.28 o
   2   7   4       45.60       57.41      6.61 o
   3   7   4       23.05       30.19      4.82 o
   4   7   4      509.03      545.13     22.10 o
   5   7   4       26.10       25.48      3.10 o
   6   7   4       10.32       10.08      2.12 o
   7   7   4       29.74       30.33      3.27 o
  -1   8   4      208.28      223.26     14.46 o
   0   8   4       11.64        7.69      3.00 o
   1   8   4       37.99       39.87      6.06 o
   2   8   4      242.90      223.85     12.56 o
   3   8   4      125.37      130.21      7.55 o
   4   8   4      113.61      116.32      7.20 o
   5   8   4       50.62       51.91      4.88 o
   6   8   4       17.03       15.58      2.78 o
   2   9   4        1.05       -2.63      2.15 o
   3   9   4      301.37      294.88     17.52 o
   4   9   4       33.15       31.62      5.83 o
  -4  -8   5       23.44       26.41      4.96 o
  -3  -8   5      140.34      145.51     11.93 o
  -2  -8   5       12.29       15.13      4.09 o
  -1  -8   5       50.39       43.96      6.74 o
  -6  -7   5        2.58        3.47      1.98 o
  -5  -7   5        2.00       -0.99      1.51 o
  -4  -7   5       59.10       64.76      7.28 o
  -3  -7   5       32.89       30.84      5.01 o
  -2  -7   5       35.72       45.51      6.21 o
  -1  -7   5      134.52      142.93     11.13 o
   0  -7   5        0.27        0.47      2.21 o
   1  -7   5      202.63      199.38     13.45 o
   2  -7   5       76.03       64.34      7.69 o
  -7  -6   5        0.17        2.29      1.91 o
  -6  -6   5       45.94       41.11      5.50 o
  -5  -6   5      165.27      166.44     11.09 o
  -4  -6   5       29.77       28.94      4.55 o
  -3  -6   5       22.39       20.62      3.96 o
  -2  -6   5       76.13       74.92      7.34 o
  -1  -6   5      138.83      123.09      9.65 o
   0  -6   5      437.08      429.59     19.14 o
   1  -6   5       27.74       24.53      4.33 o
   2  -6   5       74.47       68.05      7.25 o
   3  -6   5       81.68       93.16      8.76 o
  -7  -5   5        1.74        2.86      1.36 o
  -6  -5   5       76.73       79.48      5.23 o
  -5  -5   5      127.82      132.98      6.71 o
  -4  -5   5       12.96       12.94      2.95 o
  -3  -5   5        4.65        1.94      1.52 o
  -2  -5   5       95.88       98.45      5.35 o
  -1  -5   5      582.29      577.08     14.51 o
   0  -5   5       39.81       36.38      4.85 o
   1  -5   5      258.65      270.06     13.75 o
   2  -5   5        0.20        2.52      1.84 o
   3  -5   5       37.23       39.13      5.26 o
   4  -5   5       56.40       63.75      4.94 o
  -7  -4   5       65.66       74.86      5.10 o
  -6  -4   5        0.40        1.92      0.96 o
  -5  -4   5       72.09       71.16      3.66 o
  -4  -4   5        1.25        1.34      0.63 o
  -3  -4   5        4.39        4.23      0.99 o
  -2  -4   5       82.35       86.49      3.80 o
  -1  -4   5        1.49        2.05      1.59 o
   0  -4   5      389.96      411.90     30.53 o
   1  -4   5       69.78       72.44      6.31 o
   2  -4   5      453.59      458.76     17.79 o
   3  -4   5      611.55      632.42     21.74 o
   4  -4   5        0.24       -0.56      1.06 o
   5  -4   5      112.83      130.22      6.85 o
  -8  -3   5       72.56       73.06      8.66 o
  -7  -3   5      127.27      157.39     11.68 o
  -6  -3   5      642.96      638.92     11.58 o
  -5  -3   5       25.63       29.10      2.21 o
  -4  -3   5        2.34        1.13      0.60 o
  -3  -3   5      249.68      263.83      6.60 o
  -2  -3   5       58.69       55.18      3.48 o
  -1  -3   5     1220.33     1227.95     21.12 o
   0  -3   5        0.04        0.88      0.79 o
   1  -3   5        1.93        2.71      1.05 o
   2  -3   5       60.38       52.56      3.64 o
   3  -3   5       73.75       68.21      3.32 o
   4  -3   5        3.26        1.78      1.42 o
   5  -3   5       30.36       32.73      3.15 o
   6  -3   5        0.15       -0.73      1.81 o
  -8  -2   5        0.98        1.07      1.90 o
  -7  -2   5        4.54        4.36      2.25 o
  -6  -2   5        6.68        8.42      1.01 o
  -5  -2   5       75.41       79.90      3.44 o
  -4  -2   5     1167.76     1146.98     14.68 o
  -3  -2   5      676.10      696.42     13.89 o
  -2  -2   5      398.32      386.86      6.46 o
  -1  -2   5      145.85      154.30      5.39 o
   0  -2   5     1351.40     1495.37     35.00 o
   1  -2   5        1.30        0.86      0.76 o
   2  -2   5      146.61      135.79      7.43 o
   3  -2   5       99.13       93.03      5.80 o
   4  -2   5        3.60        3.64      1.10 o
   5  -2   5        2.37        2.10      1.66 o
   6  -2   5      226.09      244.30     14.28 o
  -7  -1   5       45.69       50.54      6.69 o
  -6  -1   5       50.04       47.85      4.65 o
  -5  -1   5       90.15       92.74      3.12 o
  -4  -1   5       22.06       26.51      1.56 o
  -3  -1   5        8.41        7.04      1.34 o
  -2  -1   5      115.77      116.15      3.00 o
  -1  -1   5        4.94        4.81      0.61 o
   0  -1   5      227.96      252.82      9.77 o
   1  -1   5      517.91      521.77     15.83 o
   2  -1   5       20.96       21.51      1.73 o
   3  -1   5       94.93       87.99      5.16 o
   4  -1   5       67.23       73.68      4.04 o
   5  -1   5        3.59        3.10      0.85 o
   6  -1   5        0.99       -0.22      0.96 o
   7  -1   5       16.25       22.98      4.40 o
  -7   0   5       52.49       55.38      7.16 o
  -6   0   5        9.27        8.65      1.69 o
  -5   0   5      291.52      298.18      6.23 o
  -4   0   5       71.98       69.67      2.45 o
  -3   0   5      538.23      557.51     13.64 o
  -2   0   5      491.61      538.25      7.61 o
  -1   0   5      135.20      119.59      2.59 o
   0   0   5      892.77     1017.23     25.23 o
   1   0   5       36.35       33.24      3.35 o
   2   0   5       59.69       55.35      2.49 o
   3   0   5       97.22       86.19      3.62 o
   4   0   5        3.90        3.30      0.87 o
   5   0   5        1.06        1.25      0.57 o
   6   0   5       77.19       65.66      6.63 o
   7   0   5       12.25       11.70      1.94 o
  -7   1   5       33.37       22.03      4.76 o
  -6   1   5        5.79        4.32      2.30 o
  -5   1   5      370.60      397.52      7.37 o
  -4   1   5      290.99      290.33      6.31 o
  -3   1   5        8.74        9.64      1.10 o
  -2   1   5       21.83       13.03      1.20 o
  -1   1   5      174.88      180.27      4.27 o
   0   1   5       22.97       16.42      1.09 o
   1   1   5        3.01        8.92      1.77 o
   2   1   5      942.69      934.35     16.45 o
   3   1   5        0.05        0.01      0.42 o
   4   1   5      659.09      691.82     12.09 o
   5   1   5      223.93      216.53      5.64 o
   6   1   5       98.33       83.03     11.93 o
   7   1   5       37.82       36.18      6.13 o
   8   1   5        0.94        0.72      2.08 o
  -6   2   5       40.62       38.27      5.71 o
  -5   2   5       89.55       84.28      4.60 o
  -4   2   5        0.28       -0.02      0.40 o
  -3   2   5       79.78       78.41      4.11 o
  -2   2   5      115.95      112.61      3.70 o
  -1   2   5       91.49       95.70      3.29 o
   0   2   5      993.00     1075.93     19.13 o
   1   2   5      891.01      919.44     15.56 o
   2   2   5        2.12        0.41      0.48 o
   3   2   5      451.13      453.85      7.97 o
   4   2   5      121.95      122.66      3.88 o
   5   2   5      152.22      145.13      4.59 o
   6   2   5      755.98      714.89     15.14 o
   7   2   5       18.04       16.01      2.24 o
   8   2   5        0.40        1.16      1.78 o
  -6   3   5        5.14        4.13      2.17 o
  -5   3   5      108.11      116.28      9.71 o
  -4   3   5        6.09        5.03      0.97 o
  -3   3   5     1235.41     1240.85     18.12 o
  -2   3   5      173.34      172.22      5.23 o
  -1   3   5       30.82       36.25      2.73 o
   0   3   5        0.06        0.88      1.13 o
   1   3   5        0.84        0.28      0.88 o
   2   3   5       60.88       50.22      2.94 o
   3   3   5        4.13        5.79      0.94 o
   4   3   5       13.58       11.60      2.01 o
   5   3   5       73.38       82.67      3.18 o
   6   3   5      258.46      256.72      8.59 o
   7   3   5      102.14      111.73      4.90 o
   8   3   5      163.86      162.42     11.86 o
  -5   4   5        4.34        4.30      2.39 o
  -4   4   5       75.86       82.91      4.92 o
  -3   4   5       42.89       38.89      2.61 o
  -2   4   5      189.78      198.83      7.23 o
  -1   4   5       58.01       56.23      3.71 o
   0   4   5        8.10       13.99      1.92 o
   1   4   5       30.56       20.87      2.34 o
   2   4   5        0.20        0.11      0.75 o
   3   4   5      416.53      426.29      7.67 o
   4   4   5       59.69       58.72      3.10 o
   5   4   5       18.35       13.70      1.35 o
   6   4   5      174.00      183.80      7.56 o
   7   4   5       22.86       19.43      2.52 o
   8   4   5       48.60       42.33      3.73 o
  -4   5   5        0.01       -0.62      1.56 o
  -3   5   5      235.35      251.83     13.98 o
  -2   5   5       79.55       77.73      6.77 o
  -1   5   5      201.07      206.25     11.32 o
   0   5   5      136.27      138.88      9.02 o
   1   5   5       96.50       83.80      6.98 o
   2   5   5      573.76      600.48     21.78 o
   3   5   5      277.36      289.10      9.40 o
   4   5   5       18.48       13.00      1.97 o
   5   5   5      439.97      460.64     18.41 o
   6   5   5      156.84      149.85      7.13 o
   7   5   5       25.07       26.64      3.38 o
   8   5   5       13.83       19.26      2.76 o
  -3   6   5       15.00       17.22      4.34 o
  -2   6   5       60.62       67.69      6.83 o
  -1   6   5      210.82      220.99     12.56 o
   0   6   5        2.01        0.94      1.28 o
   1   6   5      184.56      191.63     11.65 o
   2   6   5      165.41      154.07     10.32 o
   3   6   5       20.22       19.54      3.65 o
   4   6   5      106.01      114.16      8.76 o
   5   6   5       40.29       37.29      5.07 o
   6   6   5       42.35       48.20      5.82 o
   7   6   5       48.67       50.05      4.14 o
  -2   7   5      169.43      184.95     12.63 o
  -1   7   5       13.79       16.39      3.76 o
   0   7   5        1.41        5.41      2.32 o
   1   7   5       28.36       29.33      4.84 o
   2   7   5       30.08       30.58      4.84 o
   3   7   5      430.92      461.67     20.50 o
   4   7   5      266.62      283.44     15.62 o
   5   7   5       20.74       28.98      4.92 o
   6   7   5        8.27        9.79      3.24 o
   7   7   5       24.61       21.63      2.99 o
   0   8   5       32.20       24.92      4.98 o
   1   8   5       42.82       44.07      6.32 o
   2   8   5      262.12      293.38     16.73 o
   3   8   5       23.54       23.92      4.67 o
   4   8   5       37.22       35.75      5.79 o
   5   8   5        3.63        2.24      1.84 o
   6   8   5        4.83        3.75      1.48 o
  -3  -8   6       14.75       23.02      4.87 o
  -2  -8   6        0.24       -0.70      1.55 o
  -5  -7   6       21.90       18.54      4.20 o
  -4  -7   6       18.48       15.61      3.58 o
  -3  -7   6      134.59      123.45     10.53 o
  -2  -7   6        5.86        7.21      2.73 o
  -1  -7   6      114.43      132.34     11.02 o
   0  -7   6        0.44       -1.99      1.93 o
   1  -7   6        3.93        0.65      1.43 o
  -6  -6   6       74.41       80.07      7.84 o
  -5  -6   6       28.59       27.89      4.79 o
  -4  -6   6      719.10      692.80     25.78 o
  -3  -6   6        0.41        0.03      1.73 o
  -2  -6   6       80.57       81.50      8.02 o
  -1  -6   6       12.90       12.48      3.06 o
   0  -6   6       10.72       12.51      3.63 o
   1  -6   6       16.56       13.48      3.69 o
   2  -6   6       21.60       23.69      4.47 o
   3  -6   6       69.79       65.69      7.54 o
  -7  -5   6        0.63        1.19      1.05 o
  -6  -5   6        3.36        2.56      0.96 o
  -5  -5   6      184.28      182.22     11.21 o
  -4  -5   6      497.31      477.41     19.29 o
  -3  -5   6      486.23      499.23     19.94 o
  -2  -5   6      667.14      651.30     15.95 o
  -1  -5   6       47.50       40.36      3.56 o
   0  -5   6      404.03      394.29     17.62 o
   1  -5   6       13.58       10.20      3.09 o
   2  -5   6      537.09      539.33     21.57 o
   3  -5   6       10.60        9.00      2.84 o
   4  -5   6        8.13        8.30      2.79 o
  -7  -4   6       18.25       18.07      2.65 o
  -6  -4   6       62.01       61.47      3.47 o
  -5  -4   6      204.58      205.92     10.43 o
  -4  -4   6      645.66      667.60     15.90 o
  -3  -4   6     1004.51     1018.98     20.48 o
  -2  -4   6      161.32      144.02      6.15 o
  -1  -4   6      135.58      131.78      5.81 o
   0  -4   6       73.82       74.08      6.74 o
   1  -4   6      106.87      118.52      8.64 o
   2  -4   6      300.65      296.54     14.23 o
   3  -4   6       54.75       63.58      6.40 o
   4  -4   6      417.72      455.13     13.54 o
   5  -4   6        1.04        0.57      1.18 o
  -7  -3   6       14.82       17.67      4.05 o
  -6  -3   6        6.55        7.97      1.21 o
  -5  -3   6     1073.64     1101.34     21.39 o
  -4  -3   6       98.69      101.52      3.65 o
  -3  -3   6       22.43       21.53      1.88 o
  -2  -3   6       24.17       27.84      2.82 o
  -1  -3   6       24.39       17.31      1.57 o
   0  -3   6       38.67       45.40      3.39 o
   1  -3   6      335.13      340.97     10.01 o
   2  -3   6       43.32       46.89      3.50 o
   3  -3   6       99.83       99.69      4.23 o
   4  -3   6      219.04      233.56      8.37 o
   5  -3   6      304.11      323.19     14.75 o
  -7  -2   6        3.09        1.44      1.76 o
  -6  -2   6        0.07        0.53      0.51 o
  -5  -2   6      364.24      376.60      7.09 o
  -4  -2   6       92.51       85.92      3.67 o
  -3  -2   6      952.67      940.32     14.82 o
  -2  -2   6        4.07        3.91      0.67 o
  -1  -2   6      589.28      656.57     12.99 o
   0  -2   6      474.95      472.10     15.36 o
   1  -2   6      657.45      757.48     15.99 o
   2  -2   6       40.09       35.07      2.90 o
   3  -2   6      225.48      230.03      6.16 o
   4  -2   6      171.70      175.62      6.31 o
   5  -2   6      145.69      155.09      5.21 o
   6  -2   6        1.66        1.45      1.20 o
  -7  -1   6        0.45        2.35      1.64 o
  -6  -1   6      127.75      120.15      8.53 o
  -5  -1   6        5.06        2.80      0.61 o
  -4  -1   6      475.68      491.21      8.19 o
  -3  -1   6      201.68      193.81      4.27 o
  -2  -1   6      688.96      679.49      9.33 o
  -1  -1   6      137.41      134.71      5.26 o
   0  -1   6      982.78     1045.49     33.98 o
   1  -1   6      568.67      586.14     18.21 o
   2  -1   6      617.29      607.47     19.64 o
   3  -1   6      107.64      114.81      4.61 o
   4  -1   6      229.51      240.93      8.14 o
   5  -1   6        0.82        0.78      0.58 o
   6  -1   6       59.39       68.75      5.46 o
   7  -1   6      137.04      158.38     11.74 o
  -7   0   6      196.57      222.15     14.53 o
  -6   0   6       17.86       15.25      3.75 o
  -5   0   6      163.25      164.81      5.66 o
  -4   0   6      168.38      177.65      5.25 o
  -3   0   6       66.93       64.30      2.88 o
  -2   0   6       15.66       17.79      1.20 o
  -1   0   6      298.99      326.88      5.08 o
   0   0   6      692.80      748.63     21.50 o
   1   0   6      223.83      245.09     10.58 o
   2   0   6        9.38       12.75      1.18 o
   3   0   6      816.48      811.62     12.63 o
   4   0   6        3.97        2.98      0.70 o
   5   0   6      222.91      233.15      6.31 o
   6   0   6        7.64        5.17      0.93 o
   7   0   6        0.29       -1.67      1.12 o
  -6   1   6        5.10        3.27      1.49 o
  -5   1   6      324.71      340.45      8.40 o
  -4   1   6        1.44        1.07      0.50 o
  -3   1   6        1.59        2.62      0.73 o
  -2   1   6       36.50       31.62      1.95 o
  -1   1   6        5.90        8.48      0.93 o
   0   1   6      444.12      426.19     11.26 o
   1   1   6      501.36      510.49     16.40 o
   2   1   6      524.55      499.74      8.09 o
   3   1   6       37.74       37.30      1.69 o
   4   1   6      180.78      179.92      4.36 o
   5   1   6        0.03        0.68      0.56 o
   6   1   6      105.99       97.11      5.06 o
   7   1   6        1.82        4.06      1.41 o
  -6   2   6       90.66      103.05      9.58 o
  -5   2   6       15.49       11.73      1.35 o
  -4   2   6       88.22       84.46      3.57 o
  -3   2   6        2.96        1.78      0.48 o
  -2   2   6       43.28       39.06      2.28 o
  -1   2   6        0.11        0.69      0.53 o
   0   2   6      122.12      126.67      5.37 o
   1   2   6      193.84      215.26      5.65 o
   2   2   6      754.91      794.76     17.84 o
   3   2   6       85.08       80.10      2.85 o
   4   2   6      268.27      284.61      6.34 o
   5   2   6        2.11        0.42      0.72 o
   6   2   6      307.79      308.13     12.08 o
   7   2   6       56.49       46.15      3.86 o
   8   2   6      206.22      182.93     13.07 o
  -5   3   6       99.38      106.95      9.38 o
  -4   3   6       24.41       29.54      2.19 o
  -3   3   6      185.90      178.91      7.18 o
  -2   3   6      224.25      233.78      7.27 o
  -1   3   6        5.07        7.78      2.28 o
   0   3   6        4.84        3.41      1.11 o
   1   3   6      132.53      130.12      8.18 o
   2   3   6       61.08       55.59      3.17 o
   3   3   6     1242.33     1325.72     19.01 o
   4   3   6        0.72        0.32      0.54 o
   5   3   6       10.48        8.18      1.27 o
   6   3   6      203.50      179.81      9.96 o
   7   3   6        4.32        2.99      1.35 o
   8   3   6      505.68      485.96     16.27 o
  -5   4   6        1.61        2.95      1.84 o
  -4   4   6       82.35       81.28      4.94 o
  -3   4   6      175.39      166.21      5.70 o
  -2   4   6      469.48      458.96     12.07 o
  -1   4   6      853.62      822.35     17.60 o
   0   4   6       28.86       30.80      2.90 o
   1   4   6       36.51       37.27      3.15 o
   2   4   6     1019.43     1040.94     16.41 o
   3   4   6       61.60       66.56      3.84 o
   4   4   6       79.67       72.82      4.19 o
   5   4   6        5.48        3.68      0.93 o
   6   4   6        2.35        1.51      0.93 o
   7   4   6      136.38      150.71      7.29 o
   8   4   6        2.29        2.05      2.97 o
  -4   5   6      119.07      106.04      9.76 o
  -3   5   6       30.00       33.69      3.37 o
  -2   5   6      513.06      527.91     19.81 o
  -1   5   6        0.78        1.98      1.52 o
   0   5   6      400.94      372.31     16.10 o
   1   5   6      381.23      370.83     16.26 o
   2   5   6      176.14      195.91      7.59 o
   3   5   6      376.51      391.62     11.37 o
   4   5   6      310.57      333.60     10.47 o
   5   5   6        0.31        1.76      1.42 o
   6   5   6       56.00       58.52      6.36 o
   7   5   6        7.92        8.36      2.02 o
  -3   6   6      296.87      294.18     16.83 o
  -2   6   6      124.00      107.71      8.84 o
  -1   6   6        2.52        4.88      1.86 o
   0   6   6       41.67       39.10      5.28 o
   1   6   6       35.60       32.79      4.85 o
   2   6   6      424.06      428.83     18.55 o
   3   6   6      165.32      169.45     11.21 o
   4   6   6       93.74       89.15      8.07 o
   5   6   6        0.29        0.31      1.06 o
   6   6   6       26.31       20.76      4.09 o
   7   6   6       56.64       60.70      6.84 o
  -1   7   6      214.28      243.94     14.54 o
   0   7   6       16.47       14.45      3.52 o
   1   7   6      201.20      224.66     13.95 o
   2   7   6       56.61       55.82      7.00 o
   3   7   6      204.80      206.03     13.27 o
   4   7   6      252.58      260.15     15.08 o
   5   7   6        2.17        1.53      1.50 o
   6   7   6      111.60      136.44     10.92 o
   0   8   6       37.98       43.24      6.43 o
   1   8   6      105.37      107.98     10.10 o
   2   8   6       66.28       64.97      7.82 o
   3   8   6      147.62      154.88     12.21 o
   4   8   6        0.30        0.80      1.75 o
   5   8   6      215.21      218.51     14.72 o
  -4  -7   7       17.55       19.67      4.43 o
  -3  -7   7        0.38        2.40      1.89 o
  -2  -7   7      115.36      121.49     10.91 o
  -1  -7   7        0.12       -0.83      1.67 o
   0  -7   7       47.85       50.70      7.28 o
  -6  -6   7       19.12       18.03      4.35 o
  -5  -6   7       38.37       33.06      5.32 o
  -4  -6   7       81.49       66.49      7.37 o
  -3  -6   7       63.34       62.73      7.26 o
  -2  -6   7       28.64       30.50      5.17 o
  -1  -6   7       24.79       28.79      5.01 o
   0  -6   7        0.17       -2.67      2.31 o
   1  -6   7        1.88        1.21      1.88 o
   2  -6   7        4.22        9.47      3.51 o
  -6  -5   7        6.02        4.63      1.29 o
  -5  -5   7       66.00       73.82      7.45 o
  -4  -5   7       87.12       87.45      7.97 o
  -3  -5   7       14.32        2.84      1.77 o
  -2  -5   7      356.54      340.82     11.03 o
  -1  -5   7      154.23      153.13      7.08 o
   0  -5   7       96.30      102.79      8.87 o
   1  -5   7      234.31      231.41     13.89 o
   2  -5   7       67.85       80.33      7.99 o
   3  -5   7        3.15        2.76      1.82 o
  -7  -4   7       37.04       36.23      3.70 o
  -6  -4   7       94.65       91.16      7.28 o
  -5  -4   7       43.56       44.28      3.85 o
  -4  -4   7      157.32      158.83     10.40 o
  -3  -4   7      198.94      201.38      7.78 o
  -2  -4   7        0.41        1.52      1.04 o
  -1  -4   7      429.57      458.95     17.58 o
   0  -4   7      543.29      536.99     18.50 o
   1  -4   7      136.67      139.18      9.83 o
   2  -4   7      136.55      148.86     10.48 o
   3  -4   7      197.12      207.27     11.31 o
   4  -4   7      160.67      175.97     14.70 o
  -7  -3   7        3.28       10.54      3.05 o
  -6  -3   7      344.31      345.72     11.33 o
  -5  -3   7       24.04       23.37      2.70 o
  -4  -3   7      244.35      250.72      7.05 o
  -3  -3   7      221.15      208.30      6.02 o
  -2  -3   7      414.08      239.67    166.13 o
  -1  -3   7      155.41      148.26      9.20 o
   0  -3   7        0.03        1.42      0.86 o
   1  -3   7      292.21      296.69     14.20 o
   2  -3   7      446.83      509.57     19.74 o
   3  -3   7        1.43        2.61      2.56 o
   4  -3   7        5.71        5.41      1.48 o
   5  -3   7      121.72      125.33      6.60 o
  -7  -2   7       82.55       78.13      8.47 o
  -6  -2   7       50.71       52.79      3.46 o
  -5  -2   7       13.60       14.28      1.58 o
  -4  -2   7     1489.66     1445.63     18.28 o
  -3  -2   7      672.66      672.08     12.16 o
  -2  -2   7       97.23       92.75      3.61 o
  -1  -2   7       46.24       48.11      2.43 o
   0  -2   7       88.89       94.43      3.63 o
   1  -2   7      570.54      586.58     14.13 o
   2  -2   7       47.75       54.93      2.82 o
   3  -2   7      131.14      137.29      4.82 o
   4  -2   7       41.89       46.01      2.83 o
   5  -2   7      124.74      126.24      9.09 o
   6  -2   7        6.08        8.38      1.96 o
  -7  -1   7        9.03        3.09      1.50 o
  -6  -1   7       37.76       32.43      4.97 o
  -5  -1   7       21.33       19.60      1.75 o
  -4  -1   7      139.24      137.69      4.08 o
  -3  -1   7      177.61      171.40      5.11 o
  -2  -1   7      205.68      184.67      4.18 o
  -1  -1   7       18.70       19.99      1.37 o
   0  -1   7      122.26      110.06      3.19 o
   1  -1   7      101.41      105.48      3.53 o
   2  -1   7      851.51      838.86     18.64 o
   3  -1   7        1.63        1.34      0.66 o
   4  -1   7      123.35      127.32      5.48 o
   5  -1   7        0.05       -0.02      0.73 o
   6  -1   7       83.21       83.11      5.46 o
  -6   0   7        5.89        7.17      2.68 o
  -5   0   7      266.07      260.60      6.58 o
  -4   0   7      837.64      857.94     12.20 o
  -3   0   7        0.45        0.80      0.53 o
  -2   0   7      595.75      608.33     10.54 o
  -1   0   7        0.11        0.27      0.82 o
   0   0   7      172.60      178.03      6.80 o
   1   0   7       12.29        8.19      2.19 o
   2   0   7       97.10      113.42      3.19 o
   3   0   7       11.27        9.53      1.10 o
   4   0   7      294.37      289.46      7.17 o
   5   0   7      110.92      106.13      4.86 o
   6   0   7      116.98      127.35      6.52 o
   7   0   7        2.09        0.67      1.02 o
  -6   1   7        0.95        0.64      1.62 o
  -5   1   7      570.86      553.14     17.02 o
  -4   1   7       21.24       17.16      1.79 o
  -3   1   7     1961.10     1908.22     25.27 o
  -2   1   7      138.05      135.46      4.33 o
  -1   1   7       37.82       36.53      1.93 o
   0   1   7       23.99       32.86      2.78 o
   1   1   7       21.44       18.01      3.01 o
   2   1   7      848.48      895.82     25.47 o
   3   1   7      280.08      286.25      8.88 o
   4   1   7       55.78       55.50      2.85 o
   5   1   7       94.31       99.90      4.11 o
   6   1   7       38.10       36.39      2.52 o
   7   1   7       35.29       31.55      3.36 o
  -6   2   7        0.63       -0.15      1.41 o
  -5   2   7        3.91        4.89      1.27 o
  -4   2   7      362.04      377.74      8.61 o
  -3   2   7      859.12      868.18     14.33 o
  -2   2   7        4.00        2.51      0.77 o
  -1   2   7       25.80       20.47      1.46 o
   0   2   7        3.07        2.03      0.66 o
   1   2   7      132.11      116.07      3.78 o
   2   2   7      324.88      307.55     21.29 o
   3   2   7        2.07        0.17      0.52 o
   4   2   7       78.39       74.64      2.77 o
   5   2   7        4.32        3.08      0.83 o
   6   2   7        0.01        0.92      0.70 o
   7   2   7      115.67      122.73     12.86 o
  -5   3   7        7.33        7.71      2.66 o
  -4   3   7      265.37      262.38      8.90 o
  -3   3   7       22.00       24.33      2.02 o
  -2   3   7      168.59      159.32      5.45 o
  -1   3   7       10.44        9.60      1.28 o
   0   3   7        1.67        2.35      1.02 o
   1   3   7      124.96      126.75      6.07 o
   2   3   7      160.66      147.00      4.55 o
   3   3   7        3.47        2.85      0.87 o
   4   3   7       73.00       71.25      4.01 o
   5   3   7       30.90       31.52      2.00 o
   6   3   7        0.04        0.40      0.75 o
   7   3   7       14.84       23.26      2.91 o
  -4   4   7       43.86       42.31      6.08 o
  -3   4   7       11.50       10.12      1.77 o
  -2   4   7        1.62        0.79      1.16 o
  -1   4   7      277.28      302.63     13.99 o
   0   4   7      468.57      470.50     18.10 o
   1   4   7       41.19       35.39      4.43 o
   2   4   7      167.44      169.84      6.47 o
   3   4   7      266.09      273.15     12.48 o
   4   4   7      212.48      209.01      7.49 o
   5   4   7      126.85      124.72      5.94 o
   6   4   7       18.94       17.31      2.37 o
   7   4   7        0.66        1.03      1.14 o
  -4   5   7       26.22       29.05      3.25 o
  -3   5   7        5.25        2.95      1.31 o
  -2   5   7        4.73        2.53      1.45 o
  -1   5   7        1.15       -1.55      1.41 o
   0   5   7       99.74      107.50      8.55 o
   1   5   7       32.48       37.70      4.96 o
   2   5   7      351.43      371.77     11.12 o
   3   5   7       85.78       84.96      5.00 o
   4   5   7      370.94      383.06     11.37 o
   5   5   7       17.90       18.78      3.70 o
   6   5   7       50.24       50.86      6.11 o
   7   5   7       22.77       27.90      3.28 o
  -2   6   7       81.87       95.22      8.51 o
  -1   6   7       13.89       18.94      3.85 o
   0   6   7      305.01      306.87     15.71 o
   1   6   7       19.25       19.22      3.68 o
   2   6   7       41.80       37.23      5.28 o
   3   6   7      197.06      199.28     12.70 o
   4   6   7       94.71       91.62      8.55 o
   5   6   7       11.16       14.37      3.60 o
   6   6   7       37.00       41.28      5.91 o
   7   6   7       72.11       77.05      8.02 o
  -1   7   7       89.65       94.91      9.12 o
   0   7   7       99.08       98.04      9.23 o
   1   7   7       27.97       20.90      4.20 o
   2   7   7      253.85      285.17     16.10 o
   3   7   7       35.14       38.54      5.73 o
   4   7   7       79.99       88.46      8.71 o
   5   7   7        8.85       12.08      3.44 o
   6   7   7        0.82        1.99      1.82 o
   1   8   7      229.09      263.50     16.45 o
   2   8   7        4.82        5.88      2.47 o
   3   8   7      176.20      184.36     13.72 o
   4   8   7        0.86        1.26      1.98 o
  -3  -7   8        9.51       17.53      4.38 o
  -2  -7   8       46.28       50.37      7.10 o
  -5  -6   8      103.70      101.71      9.71 o
  -4  -6   8       13.43       10.08      3.34 o
  -3  -6   8       30.52       33.14      5.45 o
  -2  -6   8        7.27        6.50      2.65 o
  -1  -6   8        0.00        1.53      1.64 o
   0  -6   8       49.11       46.45      6.67 o
   1  -6   8       55.93       61.68      7.75 o
  -6  -5   8        5.97        5.46      1.62 o
  -5  -5   8       15.73       11.58      3.39 o
  -4  -5   8        3.25        2.47      2.19 o
  -3  -5   8      133.97      132.01     10.44 o
  -2  -5   8       96.13       77.75      7.99 o
  -1  -5   8       60.51       55.71      5.16 o
   0  -5   8        3.28        4.15      1.77 o
   1  -5   8        0.16        2.14      1.92 o
   2  -5   8       30.13       37.02      5.91 o
   3  -5   8        0.30       -2.24      1.50 o
  -6  -4   8       45.53       54.37      4.55 o
  -5  -4   8      116.94      119.75      6.58 o
  -4  -4   8       76.59       84.30      8.10 o
  -3  -4   8        4.95        2.74      1.08 o
  -2  -4   8       12.39        9.48      1.61 o
  -1  -4   8       83.04       74.79      4.61 o
   0  -4   8      115.40      108.84      5.55 o
   1  -4   8       16.97       14.19      3.45 o
   2  -4   8       77.02       77.58      7.92 o
   3  -4   8      104.12      102.53      6.06 o
   4  -4   8      189.30      200.79      8.94 o
  -6  -3   8       69.97       69.88      3.80 o
  -5  -3   8      122.40      132.28     14.94 o
  -4  -3   8      369.23      361.94      8.88 o
  -3  -3   8       11.83        8.30      1.46 o
  -2  -3   8      371.95      368.77     16.73 o
  -1  -3   8       48.83       43.38      4.24 o
   0  -3   8      108.92      108.66      6.99 o
   1  -3   8       15.67       11.93      3.16 o
   2  -3   8       46.21       47.21      5.72 o
   3  -3   8       80.09       80.83      4.90 o
   4  -3   8        2.44        1.47      0.98 o
   5  -3   8       14.84       12.04      2.30 o
  -6  -2   8       50.71       54.26      6.45 o
  -5  -2   8        0.47       -0.48      0.94 o
  -4  -2   8      463.79      442.14      9.70 o
  -3  -2   8     1171.64     1174.49     21.97 o
  -2  -2   8      577.28      586.39     12.82 o
  -1  -2   8       14.17       14.73      1.56 o
   0  -2   8       41.18       43.96      5.24 o
   1  -2   8       34.32       38.20      2.46 o
   2  -2   8       62.06       59.95      7.39 o
   3  -2   8        9.87       11.66      1.80 o
   4  -2   8       26.65       22.36      2.52 o
   5  -2   8        0.36       -0.02      1.06 o
  -6  -1   8       12.28       16.12      3.70 o
  -5  -1   8      180.53      179.50      6.94 o
  -4  -1   8       44.18       45.16      2.73 o
  -3  -1   8       10.39       10.54      2.39 o
  -2  -1   8      599.65      588.70      8.82 o
  -1  -1   8       64.86       62.26      2.74 o
   0  -1   8       78.73       88.57      7.25 o
   1  -1   8      479.45      454.89     37.60 o
   2  -1   8        1.07        1.22      0.54 o
   3  -1   8      797.40      813.65     20.66 o
   4  -1   8       22.08       20.12      2.34 o
   5  -1   8        4.49        7.54      1.84 o
   6  -1   8       30.48       31.47      3.52 o
  -6   0   8       77.43       83.45      8.09 o
  -5   0   8        3.37        2.54      1.79 o
  -4   0   8       32.33       31.26      2.71 o
  -3   0   8      175.42      175.71      6.36 o
  -2   0   8        0.02        0.75      0.71 o
  -1   0   8       15.79       13.80      1.15 o
   0   0   8      293.43      292.53      9.62 o
   1   0   8        0.62        0.92      1.00 o
   2   0   8     1095.17     1143.06     22.82 o
   3   0   8      153.76      145.64      5.72 o
   4   0   8        1.11        0.34      0.80 o
   5   0   8       52.60       58.01      4.18 o
   6   0   8       20.39       18.74      2.57 o
  -6   1   8       42.80       49.53      6.57 o
  -5   1   8        1.24        2.19      0.95 o
  -4   1   8      113.22      103.98     11.26 o
  -3   1   8       54.79       47.10      3.30 o
  -2   1   8       61.59       57.08      3.27 o
  -1   1   8       67.48       66.66      3.01 o
   0   1   8       64.29       59.73      4.05 o
   1   1   8      460.75      486.73     12.95 o
   2   1   8      165.61      190.19      7.65 o
   3   1   8       21.36       17.41      1.37 o
   4   1   8        1.91        1.76      0.62 o
   5   1   8       14.65       12.91      1.59 o
   6   1   8       37.73       34.46      3.88 o
   7   1   8        6.31        8.49      2.05 o
  -5   2   8       46.10       49.31      6.20 o
  -4   2   8        8.26        6.89      1.49 o
  -3   2   8       63.87       67.23      4.12 o
  -2   2   8       51.49       47.42      3.22 o
  -1   2   8      481.04      475.72     10.74 o
   0   2   8        3.31        2.89      0.81 o
   1   2   8        0.51        0.73      1.10 o
   2   2   8        1.83        0.81      0.27 o
   3   2   8      501.68      485.31     10.33 o
   4   2   8        1.07        1.57      0.65 o
   5   2   8       33.31       34.05      2.97 o
   6   2   8        0.51        1.33      0.98 o
   7   2   8       10.87       12.25      1.73 o
  -5   3   8        0.92       -0.57      1.93 o
  -4   3   8       35.42       33.54      3.14 o
  -3   3   8        0.15        2.00      1.07 o
  -2   3   8       98.28       93.05      4.84 o
  -1   3   8       40.87       43.54      3.14 o
   0   3   8        3.97        2.81      1.66 o
   1   3   8      144.35      146.16      5.34 o
   2   3   8      252.63      256.26      7.01 o
   3   3   8      214.62      199.61      6.36 o
   4   3   8        9.41        7.26      1.91 o
   5   3   8        3.20        3.53      2.18 o
   6   3   8        7.63        9.80      1.88 o
   7   3   8        2.96        5.34      1.59 o
  -4   4   8      122.29      149.89      7.20 o
  -3   4   8        4.60        2.38      1.84 o
  -2   4   8      144.32      147.53      6.72 o
  -1   4   8       94.21       87.00      4.89 o
   0   4   8        7.45        3.66      1.83 o
   1   4   8      135.71      141.73      9.71 o
   2   4   8      105.30      103.35      5.00 o
   3   4   8       72.95       83.99      4.43 o
   4   4   8        3.12        2.72      1.02 o
   5   4   8       27.58       25.89      2.69 o
   6   4   8        2.73        2.83      1.08 o
   7   4   8        0.56       -0.27      1.51 o
  -3   5   8       77.47       75.69      5.29 o
  -2   5   8        2.45        0.83      1.39 o
  -1   5   8      124.27      115.65      9.10 o
   0   5   8       54.58       52.89      6.24 o
   1   5   8      604.36      617.26     23.45 o
   2   5   8      260.95      228.70     29.87 o
   3   5   8       53.39       49.04      2.92 o
   4   5   8        0.21        1.39      1.05 o
   5   5   8        3.65        8.53      2.76 o
   6   5   8       14.44       14.04      3.53 o
   7   5   8       29.67       23.24      4.37 o
  -2   6   8        0.05        1.53      1.82 o
  -1   6   8       60.01       62.04      7.02 o
   0   6   8      274.63      271.97     15.15 o
   1   6   8       73.10       79.87      8.11 o
   2   6   8       93.19       89.34      8.57 o
   3   6   8       20.05       22.48      4.45 o
   4   6   8       43.62       43.57      6.14 o
   5   6   8       12.39       18.03      4.02 o
   6   6   8        4.59        7.72      2.88 o
   0   7   8        5.56       15.51      3.87 o
   1   7   8       17.73       22.29      4.66 o
   2   7   8       34.15       39.97      5.87 o
   3   7   8       49.88       52.81      7.08 o
   4   7   8       37.51       46.73      6.67 o
   5   7   8        0.98       -0.65      2.03 o
  -4  -6   9      146.30      148.17     12.28 o
  -3  -6   9        0.45        1.00      2.01 o
  -2  -6   9       27.56       26.56      5.37 o
  -1  -6   9        6.92        3.26      2.54 o
   0  -6   9        3.96        1.65      2.12 o
  -5  -5   9        6.00        0.27      1.79 o
  -4  -5   9        5.20        6.50      2.49 o
  -3  -5   9       44.55       49.72      6.81 o
  -2  -5   9       77.93       81.36      8.61 o
  -1  -5   9        5.56        4.21      2.55 o
   0  -5   9       74.33       76.95      8.46 o
   1  -5   9        4.25        4.22      2.76 o
   2  -5   9       39.28       37.57      6.23 o
  -5  -4   9       65.93       64.65      4.97 o
  -4  -4   9      114.75      119.96      9.83 o
  -3  -4   9       97.61       94.09      8.77 o
  -2  -4   9        4.21        3.75      1.19 o
  -1  -4   9       18.76       20.06      4.21 o
   0  -4   9      242.03      233.48      8.45 o
   1  -4   9      275.08      313.32     17.17 o
   2  -4   9      266.36      281.43     16.13 o
   3  -4   9       53.44       56.90      5.89 o
  -6  -3   9       87.58      101.67      9.06 o
  -5  -3   9       44.24       51.49      4.27 o
  -4  -3   9      180.78      186.25      7.89 o
  -3  -3   9       38.69       41.28      3.29 o
  -2  -3   9       54.35       40.12      5.99 o
  -1  -3   9      103.50       89.24     13.71 o
   0  -3   9       34.54       42.30      2.96 o
   1  -3   9      489.31      495.78     12.13 o
   2  -3   9      423.10      435.33     26.82 o
   3  -3   9       25.73       28.13      2.97 o
   4  -3   9      111.93      113.64      6.22 o
  -6  -2   9        0.02        0.56      1.58 o
  -5  -2   9      157.35      158.96      7.12 o
  -4  -2   9        4.79        2.31      0.86 o
  -3  -2   9      111.52      130.51      7.59 o
  -2  -2   9       13.43       17.32      1.87 o
  -1  -2   9        0.88        1.70      1.14 o
   0  -2   9      196.62      196.78      5.67 o
   1  -2   9       69.19       58.91      2.31 o
   2  -2   9       91.42       88.40      4.16 o
   3  -2   9      281.00      282.15      8.88 o
   4  -2   9       16.78       15.37      2.14 o
   5  -2   9       16.36       15.01      2.43 o
  -6  -1   9       68.25       70.92      7.44 o
  -5  -1   9        5.78        6.59      1.20 o
  -4  -1   9       92.73      105.00      5.26 o
  -3  -1   9       16.08       20.80      2.19 o
  -2  -1   9      233.02      231.11      5.34 o
  -1  -1   9      991.81      973.95     14.44 o
   0  -1   9       60.51       69.98      6.90 o
   1  -1   9      276.73      280.34     14.30 o
   2  -1   9      155.45      146.47      4.24 o
   3  -1   9        1.98        1.53      1.22 o
   4  -1   9       98.01       98.23      5.14 o
   5  -1   9        4.77        2.22      0.93 o
  -6   0   9       18.06       20.86      4.25 o
  -5   0   9      315.78      307.65      9.69 o
  -4   0   9       14.29       17.91      2.17 o
  -3   0   9      117.05      122.40      5.43 o
  -2   0   9      274.25      272.83     13.35 o
  -1   0   9        2.75        6.29      2.32 o
   0   0   9        0.40        1.96      1.73 o
   1   0   9      248.46      246.86     13.71 o
   2   0   9       49.89       51.10      6.20 o
   3   0   9      568.63      599.65     11.70 o
   4   0   9       16.65       13.90      1.85 o
   5   0   9      167.44      144.44      8.52 o
   6   0   9       28.15       28.25      3.25 o
  -5   1   9      116.87      124.95      9.46 o
  -4   1   9      195.38      199.46      7.58 o
  -3   1   9      408.81      401.30     10.78 o
  -2   1   9      188.69      191.64      6.40 o
  -1   1   9       59.39       58.33      2.69 o
   0   1   9      422.56      416.96     17.40 o
   1   1   9        5.05        5.35      2.28 o
   2   1   9      725.55      749.86     25.81 o
   3   1   9       26.84       39.64      5.45 o
   4   1   9      414.28      420.51     10.35 o
   5   1   9       13.63       10.63      1.86 o
   6   1   9       16.01       14.33      2.54 o
  -5   2   9        5.32        3.10      1.46 o
  -4   2   9       46.74       51.97      3.84 o
  -3   2   9      143.12      126.94      5.88 o
  -2   2   9      253.15      236.60      7.73 o
  -1   2   9      930.32      933.66     17.31 o
   0   2   9       54.82       53.20      2.24 o
   1   2   9        6.39        3.66      1.83 o
   2   2   9        0.03       -0.76      1.54 o
   3   2   9      227.17      219.43     12.84 o
   4   2   9      344.01      319.61     16.16 o
   5   2   9        1.68        2.03      1.93 o
   6   2   9       76.01       74.94      4.94 o
  -4   3   9      173.55      192.63      7.99 o
  -3   3   9      169.93      163.03      7.06 o
  -2   3   9      144.03      145.21      6.27 o
  -1   3   9      264.07      242.10     12.15 o
   0   3   9        0.20       -0.16      0.68 o
   1   3   9       19.39       21.94      1.88 o
   2   3   9      120.96      113.56      4.95 o
   3   3   9       85.36       78.13      3.56 o
   4   3   9        0.53        0.73      0.76 o
   5   3   9       36.28       30.12      5.01 o
   6   3   9       27.63       30.44      3.08 o
  -3   4   9       13.17       14.90      2.57 o
  -2   4   9        3.29        1.49      3.04 o
  -1   4   9       78.39       86.55      4.89 o
   0   4   9       99.95       87.91      7.88 o
   1   4   9       69.46       63.94      3.93 o
   2   4   9       86.44       69.29      3.20 o
   3   4   9       42.77       36.26      4.47 o
   4   4   9      159.77      168.44     11.92 o
   5   4   9       10.75        5.94      2.26 o
   6   4   9        4.96        4.49      2.53 o
  -2   5   9      170.70      153.35     24.01 o
  -1   5   9        6.21        5.64      1.68 o
   0   5   9       13.51       13.64      3.29 o
   1   5   9       15.54       19.08      4.17 o
   2   5   9       80.04       80.93      4.87 o
   3   5   9      452.15      455.93     20.23 o
   4   5   9        3.27        5.77      2.24 o
   5   5   9        8.04        9.78      3.09 o
   6   5   9       98.34      107.20      9.76 o
  -1   6   9       18.67       17.26      3.91 o
   0   6   9       60.27       60.82      7.31 o
   1   6   9        0.62        1.68      2.32 o
   2   6   9       55.54       53.64      6.86 o
   3   6   9       45.67       54.24      6.99 o
   4   6   9       26.97       30.03      5.52 o
   5   6   9       99.02      124.24     10.84 o
   1   7   9      147.06      142.57     11.68 o
   2   7   9      229.97      228.78     15.11 o
   3   7   9      180.50      173.14     13.20 o
   4   7   9        5.51        3.56      2.45 o
  -4  -5  10       77.73       95.00      9.67 o
  -3  -5  10        2.39        1.65      1.51 o
  -2  -5  10       55.47       70.98      8.37 o
  -1  -5  10        0.14       -0.01      1.77 o
   0  -5  10       76.46       85.97      9.53 o
   1  -5  10       18.49       20.76      4.79 o
  -4  -4  10       15.30       17.98      4.22 o
  -3  -4  10       93.61      111.67      9.98 o
  -2  -4  10        1.01        1.36      1.34 o
  -1  -4  10        6.56        5.86      2.61 o
   0  -4  10        2.42        7.28      2.83 o
   1  -4  10       15.43       18.94      4.22 o
   2  -4  10      178.20      199.32     13.91 o
  -5  -3  10        0.19        0.27      0.97 o
  -4  -3  10       59.79       46.49      6.13 o
  -3  -3  10      128.28      116.41      9.77 o
  -2  -3  10        8.35        9.96      2.79 o
  -1  -3  10       10.82        6.69      2.57 o
   0  -3  10        1.68       -2.99      2.00 o
   1  -3  10       27.32       20.89      4.30 o
   2  -3  10        4.15        3.98      1.26 o
   3  -3  10      148.19      153.23     11.62 o
  -5  -2  10       48.23       48.80      5.68 o
  -4  -2  10      256.19      255.67      9.12 o
  -3  -2  10       48.39       51.87      4.44 o
  -2  -2  10      496.87      476.41     11.36 o
  -1  -2  10        0.06        1.25      1.00 o
   0  -2  10       76.36       64.95      2.45 o
   1  -2  10       44.72       37.66      4.59 o
   2  -2  10      150.96      158.55     12.99 o
   3  -2  10      137.02      154.21     11.34 o
   4  -2  10       22.79       17.80      4.27 o
  -5  -1  10      107.74      116.83      8.15 o
  -4  -1  10       19.67       14.59      3.34 o
  -3  -1  10      148.44      148.06      6.19 o
  -2  -1  10      279.18      250.62     13.90 o
  -1  -1  10      304.37      276.31     14.67 o
   0  -1  10     1001.64      946.97     30.97 o
   1  -1  10       49.51       50.89      6.29 o
   2  -1  10      270.26      251.80     14.78 o
   3  -1  10       19.14       17.07      1.65 o
   4  -1  10       79.31       88.22      9.20 o
   5  -1  10       39.90       51.26      7.33 o
  -5   0  10        0.02       -1.93      1.61 o
  -4   0  10      119.59      108.74      5.55 o
  -3   0  10       15.39       13.16      1.74 o
  -2   0  10        7.02        9.37      1.35 o
  -1   0  10      105.15      106.29      8.80 o
   0   0  10      276.41      272.04     14.69 o
   1   0  10      149.12      150.94     11.09 o
   2   0  10       94.51      106.37      9.50 o
   3   0  10       17.71       22.27      4.43 o
   4   0  10       76.06       75.93      8.37 o
   5   0  10       37.64       43.51      6.31 o
  -5   1  10      154.91      148.47     10.36 o
  -4   1  10       16.31       18.16      2.38 o
  -3   1  10      455.68      443.95     11.70 o
  -2   1  10       64.05       71.91      3.76 o
  -1   1  10       10.68        8.42      0.96 o
   0   1  10      233.68      242.58     13.49 o
   1   1  10        0.15        0.38      1.54 o
   2   1  10       19.18       16.98      3.92 o
   3   1  10      172.28      167.23     11.85 o
   4   1  10       35.85       34.00      5.51 o
   5   1  10        0.14        0.71      1.51 o
   6   1  10        1.42       -1.50      1.62 o
  -4   2  10      107.17      111.28      5.82 o
  -3   2  10       79.35       88.78      5.00 o
  -2   2  10        8.10        5.36      1.21 o
  -1   2  10      479.38      462.48     10.44 o
   0   2  10      105.89      111.99      8.96 o
   1   2  10      451.84      456.02     19.57 o
   2   2  10      530.29      500.63     21.00 o
   3   2  10       21.77       26.68      4.70 o
   4   2  10       65.09       61.59      7.15 o
   5   2  10        4.36        1.51      1.56 o
   6   2  10       36.30       28.58      5.34 o
  -3   3  10        1.21        2.67      1.01 o
  -2   3  10       64.16       62.89      4.12 o
  -1   3  10      175.54      175.56     10.33 o
   0   3  10      241.70      228.39      6.70 o
   1   3  10     1098.21      816.43    181.16 o
   2   3  10       12.65        8.25      2.60 o
   3   3  10      236.83      252.88     14.75 o
   4   3  10        0.06        1.83      1.85 o
   5   3  10       26.10       27.94      4.94 o
   6   3  10       34.20       33.98      5.62 o
  -3   4  10       39.72       45.25      4.02 o
  -2   4  10       15.29       14.42      3.67 o
  -1   4  10       22.35       13.99      2.65 o
   0   4  10      308.34      306.98      9.21 o
   1   4  10       23.92       20.72      2.19 o
   2   4  10      239.88      251.23     15.11 o
   3   4  10      120.46      139.53     11.19 o
   4   4  10        4.16        3.42      2.11 o
   5   4  10       90.96       87.29      9.11 o
   6   4  10        7.68        3.82      2.08 o
  -2   5  10       46.82       46.58      4.13 o
  -1   5  10       77.92       81.45      7.38 o
   0   5  10       74.68       77.25      7.69 o
   1   5  10       18.81       19.20      3.97 o
   2   5  10       64.56       60.47      7.02 o
   3   5  10       17.01       16.50      3.77 o
   4   5  10      194.91      204.44     13.61 o
   5   5  10        0.12       -0.13      2.04 o
   0   6  10       61.76       64.98      7.72 o
   1   6  10        6.89       -0.44      1.25 o
   2   6  10      119.30      110.95     10.26 o
   3   6  10       51.44       44.04      6.77 o
   4   6  10       73.74       76.66      8.78 o
  -3  -4  11       95.01      116.79     10.67 o
  -2  -4  11       13.07       16.57      4.15 o
  -1  -4  11        2.78        1.20      1.72 o
   0  -4  11        2.94        0.04      2.08 o
   1  -4  11       65.25       63.61      8.24 o
  -4  -3  11       47.94       52.96      4.90 o
  -3  -3  11        8.17       12.29      3.83 o
  -2  -3  11       21.51       26.52      5.13 o
  -1  -3  11        0.47       -0.90      2.44 o
   0  -3  11        1.75        4.01      2.33 o
   1  -3  11        6.14        4.20      2.68 o
   2  -3  11        0.29       -2.91      2.22 o
  -4  -2  11        9.06        6.74      2.36 o
  -3  -2  11       25.05       32.75      5.20 o
  -2  -2  11        2.20        2.14      1.33 o
  -1  -2  11       60.69       59.94      7.31 o
   0  -2  11       71.00       67.95      7.80 o
   1  -2  11        4.68        5.46      2.83 o
   2  -2  11       71.40       72.01      8.06 o
   3  -2  11       17.33       15.27      4.29 o
  -4  -1  11       13.56       17.85      3.65 o
  -3  -1  11        1.29        0.96      1.68 o
  -2  -1  11       65.93       71.42      7.81 o
  -1  -1  11       41.19       50.70      6.59 o
   0  -1  11      126.57      115.42     10.00 o
   1  -1  11      113.70      107.33      9.90 o
   2  -1  11       32.66       28.52      5.34 o
   3  -1  11        8.63        7.17      3.33 o
   4  -1  11        0.11        2.54      2.08 o
  -4   0  11       17.23       23.21      3.89 o
  -3   0  11       37.79       35.32      2.95 o
  -2   0  11       18.03       16.94      3.67 o
  -1   0  11        0.50        0.84      1.49 o
   0   0  11       12.23       14.46      3.45 o
   1   0  11      264.26      268.69     15.73 o
   2   0  11      753.04      824.33     30.50 o
   3   0  11       28.28       25.72      5.29 o
   4   0  11       14.40       11.78      3.59 o
   5   0  11        8.43       10.13      3.39 o
  -4   1  11       45.36       41.96      5.36 o
  -3   1  11       56.28       58.41      3.88 o
  -2   1  11       40.94       34.61      5.06 o
  -1   1  11      110.30      116.75      9.41 o
   0   1  11       77.74       73.79      7.68 o
   1   1  11      226.37      228.84     14.08 o
   2   1  11        1.24        6.70      2.54 o
   3   1  11        0.28       -0.83      1.81 o
   4   1  11       83.15       83.11      8.99 o
   5   1  11       61.30       64.21      7.95 o
  -3   2  11       36.99       46.13      5.79 o
  -2   2  11      181.67      166.61     11.37 o
  -1   2  11       56.00       49.51      6.22 o
   0   2  11       26.65       22.34      4.35 o
   1   2  11        9.56       10.33      3.00 o
   2   2  11       10.19        6.84      3.01 o
   3   2  11        6.49        5.74      2.59 o
   4   2  11       39.87       44.17      6.50 o
   5   2  11       86.50       74.68      8.64 o
  -3   3  11       24.28       24.08      4.09 o
  -2   3  11        6.11        9.47      3.04 o
  -1   3  11        4.20        6.91      2.81 o
   0   3  11      280.00      258.88     15.08 o
   1   3  11        0.06       -1.22      2.11 o
   2   3  11        0.08       -2.30      2.39 o
   3   3  11      182.05      177.32     12.92 o
   4   3  11       59.06       59.48      7.56 o
   5   3  11       30.88       35.16      5.96 o
  -2   4  11      421.87      468.66     21.01 o
  -1   4  11      181.85      173.07     11.89 o
   0   4  11       11.98       12.93      3.48 o
   1   4  11        0.77        2.67      1.85 o
   2   4  11      160.12      152.68     12.05 o
   3   4  11      118.83      124.81     11.11 o
   4   4  11        0.64       -1.82      1.97 o
   5   4  11        9.53        4.44      2.44 o
   0   5  11      155.28      184.42     13.25 o
   1   5  11        1.93        1.02      1.93 o
   2   5  11       56.34       50.81      6.92 o
   3   5  11       25.53       27.20      5.04 o
   4   5  11       34.13       34.20      5.81 o
  -2  -3  12       61.60       68.86      8.50 o
  -1  -3  12       44.95       43.54      6.67 o
   0  -3  12       32.17       39.57      6.60 o
   1  -3  12       15.81       13.11      3.82 o
  -3  -2  12       10.41        9.26      3.18 o
  -2  -2  12       23.40       18.25      4.36 o
  -1  -2  12       13.80       10.98      3.19 o
   0  -2  12       46.90       48.14      7.18 o
   1  -2  12        0.15        0.79      1.64 o
   2  -2  12       32.56       30.08      5.93 o
  -3  -1  12       25.12       26.89      4.91 o
  -2  -1  12       63.13       46.21      6.58 o
  -1  -1  12      189.20      191.88     13.74 o
   0  -1  12      152.13      137.96     11.79 o
   1  -1  12      131.74      134.16     11.97 o
   2  -1  12       37.62       30.40      5.95 o
   3  -1  12       12.36       13.04      3.90 o
  -3   0  12       39.82       52.26      6.48 o
  -2   0  12       84.29       88.12      8.65 o
  -1   0  12       90.04       82.83      8.57 o
   0   0  12        7.91        1.55      1.70 o
   1   0  12        4.64        4.58      2.72 o
   2   0  12       93.20       90.63      9.56 o
   3   0  12      224.47      250.24     16.55 o
   4   0  12        0.92        4.32      3.27 o
  -3   1  12        7.35        5.29      2.25 o
  -2   1  12       51.75       47.06      6.27 o
  -1   1  12       34.04       28.80      4.93 o
   0   1  12       71.97       66.19      7.74 o
   1   1  12        0.62        0.49      1.65 o
   2   1  12        2.75       -1.30      1.86 o
   3   1  12       14.66       14.35      3.97 o
   4   1  12        6.13        7.93      3.00 o
  -2   2  12       33.46       27.51      4.65 o
  -1   2  12      569.05      507.58     22.46 o
   0   2  12        0.20       -1.23      1.97 o
   1   2  12      152.50      141.82     11.48 o
   2   2  12       49.81       47.89      6.70 o
   3   2  12      123.15      116.61     10.76 o
   4   2  12       13.70       15.41      4.25 o
  -1   3  12       15.81       21.53      4.62 o
   0   3  12       87.94      101.61      9.83 o
   1   3  12      299.37      261.60     16.04 o
   2   3  12       80.01       74.93      8.53 o
   3   3  12      205.82      226.10     15.30 o
   4   3  12      122.74      133.81     11.91 o
   0   4  12       27.02       33.83      5.64 o
   1   4  12        9.17        3.54      2.04 o
   2   4  12      209.04      206.71     14.84 o
   3   4  12      176.68      190.81     14.33 o
  -1  -1  13        4.61        6.18      2.86 o
   0  -1  13      133.58      132.47     12.13 o
   1  -1  13        3.26        2.29      2.01 o
  -1   0  13      158.47      179.49     13.31 o
   0   0  13       30.92       34.40      5.89 o
   1   0  13       68.77       69.89      8.72 o
   2   0  13      116.99      112.63     11.28 o
  -1   1  13       39.57       34.85      5.72 o
   0   1  13       77.09       77.34      8.66 o
   1   1  13        3.80        2.58      2.02 o
   2   1  13       11.88       10.27      3.71 o
   0   2  13      104.86       98.81      9.91 o
   1   2  13       36.07       30.12      5.64 o
   2   2  13        3.45        3.20      2.26 o
   1   3  13       91.07       86.49      9.36 o
   2   3  13        0.00       -0.96      2.60 o
 
